# Supplementary material for: Laboratory infrared spectra and fragmentation chemistry of sulfur allotropes
Source: Nat Commun. 2024 Jul 15;15:5928. doi: 10.1038/s41467-024-50303-2 (PMC11251068; doi:10.1038/s41467-024-50303-2)
Supplement: Supplementary file 3 — Source Data [file 41467_2024_50303_MOESM3_ESM.zip]

Archive with 22 entries (21 files):
- Source Data file/
- Source Data file/Readme.txt
- Source Data file/S2_C_I1.xyz
- Source Data file/S2_N_I1.xyz
- Source Data file/S3_A_I1.xyz
- Source Data file/S3_C_I1.xyz
- Source Data file/S3_N_I1.xyz
- Source Data file/S4_A_I1.xyz
- Source Data file/S4_C_I1.xyz
- Source Data file/S4_N_I1.xyz
- Source Data file/S5_C_I1.xyz
- Source Data file/S5_N_I1.xyz
- Source Data file/S6_C_I1.xyz
- Source Data file/S6_N_I1.xyz
- Source Data file/S7_C_I1.xyz
- Source Data file/S7_N_I1.xyz
- Source Data file/S8_A_I1.xyz
- Source Data file/S8_C_I1.xyz
- Source Data file/S8_N_I1.xyz
- Source Data file/S8_N_MD_Final.xyz
- Source Data file/S8_N_MD_Initial.xyz
- Source Data file/Souce Data.xlsx
