# Supplementary material for: Laboratory infrared spectra and fragmentation chemistry of sulfur allotropes
Source: Nat Commun. 2024 Jul 15;15:5928. doi: 10.1038/s41467-024-50303-2 (PMC11251068; doi:10.1038/s41467-024-50303-2)
Supplement: Supplementary file 3 — Source Data [file 41467_2024_50303_MOESM3_ESM.zip › Source Data file/Readme.txt]

XYZ coordinates of the lowest-energy structures of the different sulfur allotropes presented in the main text, 
computed by density functional theory in the neutral, cationic and anionic charge state. Each file name shows 
the sulfur allotrope and the charge state: Neutral (N), cationic (C) and anionic (A). I1 highilights that the 
structures is the isomer 1
