# Supplementary material for: Laboratory infrared spectra and fragmentation chemistry of sulfur allotropes
Source: Nat Commun. 2024 Jul 15;15:5928. doi: 10.1038/s41467-024-50303-2 (PMC11251068; doi:10.1038/s41467-024-50303-2)
Supplement: Supplementary file 3 — Source Data [file 41467_2024_50303_MOESM3_ESM.zip › Source Data file/S2_C_I1.xyz]

2
Coordinates from ORCA-job S2_C_I1
  S   0.00000000000000      0.05545091456257      1.05304120459947
  S   0.00000000000000      1.03756408543743     -0.48315320459947
