# Supplementary material for: Laboratory infrared spectra and fragmentation chemistry of sulfur allotropes
Source: Nat Commun. 2024 Jul 15;15:5928. doi: 10.1038/s41467-024-50303-2 (PMC11251068; doi:10.1038/s41467-024-50303-2)
Supplement: Supplementary file 3 — Source Data [file 41467_2024_50303_MOESM3_ESM.zip › Source Data file/S2_N_I1.xyz]

2
Coordinates from ORCA-job S2_N_I1
  S   0.00000000000000      0.01412530074778      0.65283446650084
  S   0.00000000000000      1.65013169925222     -0.32220846650084
