# Supplementary material for: Laboratory infrared spectra and fragmentation chemistry of sulfur allotropes
Source: Nat Commun. 2024 Jul 15;15:5928. doi: 10.1038/s41467-024-50303-2 (PMC11251068; doi:10.1038/s41467-024-50303-2)
Supplement: Supplementary file 3 — Source Data [file 41467_2024_50303_MOESM3_ESM.zip › Source Data file/S3_A_I1.xyz]

3
Coordinates from ORCA-job S3_A_I1
  S   0.00000000000000     -0.00000001161649      0.71371486301505
  S   0.00000000000000      1.70281817688073     -0.35685793520440
  S   0.00000000000000     -1.70281816526424     -0.35685792781065
