# Supplementary material for: Laboratory infrared spectra and fragmentation chemistry of sulfur allotropes
Source: Nat Commun. 2024 Jul 15;15:5928. doi: 10.1038/s41467-024-50303-2 (PMC11251068; doi:10.1038/s41467-024-50303-2)
Supplement: Supplementary file 3 — Source Data [file 41467_2024_50303_MOESM3_ESM.zip › Source Data file/S3_C_I1.xyz]

3
Coordinates from ORCA-job S3_C_I1
  S   0.00000000000000     -0.00000003577227      1.13006632908734
  S   0.00000000000000      1.08866588105152     -0.56503319250192
  S   0.00000000000000     -1.08866584527925     -0.56503313658542
