# Supplementary material for: Laboratory infrared spectra and fragmentation chemistry of sulfur allotropes
Source: Nat Commun. 2024 Jul 15;15:5928. doi: 10.1038/s41467-024-50303-2 (PMC11251068; doi:10.1038/s41467-024-50303-2)
Supplement: Supplementary file 3 — Source Data [file 41467_2024_50303_MOESM3_ESM.zip › Source Data file/S4_A_I1.xyz]

4
Coordinates from ORCA-job S4_A_I1
  S   1.00917623459284      2.32734685114795     -0.00000068249287
  S   1.01025296716208      0.32830666770594      0.00000067954324
  S   -1.01025364130664     -0.32830647670243      0.00000068280613
  S   -1.00917556044828     -2.32734704215147     -0.00000067985650
