# Supplementary material for: Laboratory infrared spectra and fragmentation chemistry of sulfur allotropes
Source: Nat Commun. 2024 Jul 15;15:5928. doi: 10.1038/s41467-024-50303-2 (PMC11251068; doi:10.1038/s41467-024-50303-2)
Supplement: Supplementary file 3 — Source Data [file 41467_2024_50303_MOESM3_ESM.zip › Source Data file/S4_C_I1.xyz]

4
Coordinates from ORCA-job S4_C_I1
  S   -0.00023664684645      1.16184491562003      0.91030127747638
  S   0.00023660601990     -1.16184509959411      0.91030086189455
  S   0.00032140883535     -1.59041160809759     -0.91030083267949
  S   -0.00032136800880      1.59041179207167     -0.91030130669144
