# Supplementary material for: Laboratory infrared spectra and fragmentation chemistry of sulfur allotropes
Source: Nat Commun. 2024 Jul 15;15:5928. doi: 10.1038/s41467-024-50303-2 (PMC11251068; doi:10.1038/s41467-024-50303-2)
Supplement: Supplementary file 3 — Source Data [file 41467_2024_50303_MOESM3_ESM.zip › Source Data file/S4_N_I1.xyz]

4
Coordinates from ORCA-job S4_N_I1
  S   -0.00043484561400      1.06033091657633      0.91626152579036
  S   0.00043484189945     -1.06033097882625      0.91626158711175
  S   0.00065946964789     -1.60689350723206     -0.91626153660047
  S   -0.00065946593334      1.60689356948198     -0.91626157630164
