# Supplementary material for: Laboratory infrared spectra and fragmentation chemistry of sulfur allotropes
Source: Nat Commun. 2024 Jul 15;15:5928. doi: 10.1038/s41467-024-50303-2 (PMC11251068; doi:10.1038/s41467-024-50303-2)
Supplement: Supplementary file 3 — Source Data [file 41467_2024_50303_MOESM3_ESM.zip › Source Data file/S5_C_I1.xyz]

5
Coordinates from ORCA-job S5_C_I1
  S   -0.98271103607446     -1.34938696966063      0.00000005250028
  S   0.24772132022953     -0.67867668730196      1.50683534241533
  S   0.24363411142165      1.35337020092960      1.02040187572303
  S   0.24363451275946      1.35337013251655     -1.02040183155105
  S   0.24772109166381     -0.67867667648355     -1.50683543908759
