# Supplementary material for: Laboratory infrared spectra and fragmentation chemistry of sulfur allotropes
Source: Nat Commun. 2024 Jul 15;15:5928. doi: 10.1038/s41467-024-50303-2 (PMC11251068; doi:10.1038/s41467-024-50303-2)
Supplement: Supplementary file 3 — Source Data [file 41467_2024_50303_MOESM3_ESM.zip › Source Data file/S5_N_I1.xyz]

5
Coordinates from ORCA-job S5_N_I1
  S   -1.05323456826443     -1.32465674733036      0.00000020275136
  S   0.26469261941275     -0.66868276064722      1.48890626133072
  S   0.26192388862728      1.33101129731812      1.10106791269887
  S   0.26192532369344      1.33101107204137     -1.10106764601064
  S   0.26469173653096     -0.66868286138190     -1.48890673077031
