# Supplementary material for: Laboratory infrared spectra and fragmentation chemistry of sulfur allotropes
Source: Nat Commun. 2024 Jul 15;15:5928. doi: 10.1038/s41467-024-50303-2 (PMC11251068; doi:10.1038/s41467-024-50303-2)
Supplement: Supplementary file 3 — Source Data [file 41467_2024_50303_MOESM3_ESM.zip › Source Data file/S6_C_I1.xyz]

6
Coordinates from ORCA-job S6_C_I1
  S   0.00000003249741      1.93038746457798      0.36379651393631
  S   -1.67056375618803      0.96444489168816     -0.36351347339191
  S   -1.67056344125205     -0.96444524300950      0.36351429028899
  S   -0.00000007430576     -1.93038709635315     -0.36379809131299
  S   1.67056327939130     -0.96444496964889      0.36351415707565
  S   1.67056395985713      0.96444495274540     -0.36351339659605
