# Supplementary material for: Laboratory infrared spectra and fragmentation chemistry of sulfur allotropes
Source: Nat Commun. 2024 Jul 15;15:5928. doi: 10.1038/s41467-024-50303-2 (PMC11251068; doi:10.1038/s41467-024-50303-2)
Supplement: Supplementary file 3 — Source Data [file 41467_2024_50303_MOESM3_ESM.zip › Source Data file/S6_N_I1.xyz]

6
Coordinates from ORCA-job S6_N_I1
  S   -0.00000015545987      1.87543766109172      0.44999168405287
  S   -1.62455912813245      0.93770910310244     -0.44998648715716
  S   -1.62455914273611     -0.93770890762068      0.44998639119339
  S   0.00000000500482     -1.87543775774499     -0.44999149937123
  S   1.62455931237446     -0.93770919049002      0.44998612978674
  S   1.62455910894916      0.93770909166153     -0.44998621850461
