# Supplementary material for: Laboratory infrared spectra and fragmentation chemistry of sulfur allotropes
Source: Nat Commun. 2024 Jul 15;15:5928. doi: 10.1038/s41467-024-50303-2 (PMC11251068; doi:10.1038/s41467-024-50303-2)
Supplement: Supplementary file 3 — Source Data [file 41467_2024_50303_MOESM3_ESM.zip › Source Data file/S7_C_I1.xyz]

7
Coordinates from ORCA-job S7_C_I1
  S   0.03337682526089      1.69455322903572      1.16357657007183
  S   -0.02741061993093      1.01988944020350     -1.97167194349494
  S   1.30322211465159     -1.47878647704307     -0.36728870465757
  S   -0.00001529202459      0.00000078975968      2.35075501759932
  S   -1.30321442421051      1.47878941321956     -0.36728582573915
  S   0.02740224597312     -1.01988854627710     -1.97166437767471
  S   -0.03336084971957     -1.69455784889829      1.16357826389522
