# Supplementary material for: Laboratory infrared spectra and fragmentation chemistry of sulfur allotropes
Source: Nat Commun. 2024 Jul 15;15:5928. doi: 10.1038/s41467-024-50303-2 (PMC11251068; doi:10.1038/s41467-024-50303-2)
Supplement: Supplementary file 3 — Source Data [file 41467_2024_50303_MOESM3_ESM.zip › Source Data file/S7_N_I1.xyz]

7
Coordinates from ORCA-job S7_N_I1
  S   -2.54822266015161      2.08169388243298     -0.55750475692615
  S   -2.03234781565888      0.85588843186744      0.93179059182859
  S   -1.07886751071127     -0.81306900269017      0.03562687788847
  S   0.90241348440876     -0.49901470961777      0.50736798694336
  S   1.57357438803154      0.98968558210044     -0.74977679964178
  S   0.72957992453195      2.73813684901101      0.10188591537921
  S   -0.76999681045048      3.28211896689606     -1.09995981547170
