# Supplementary material for: Laboratory infrared spectra and fragmentation chemistry of sulfur allotropes
Source: Nat Commun. 2024 Jul 15;15:5928. doi: 10.1038/s41467-024-50303-2 (PMC11251068; doi:10.1038/s41467-024-50303-2)
Supplement: Supplementary file 3 — Source Data [file 41467_2024_50303_MOESM3_ESM.zip › Source Data file/S8_A_I1.xyz]

8
Coordinates from ORCA-job S8_A_I1
  S   -0.48043638700236      0.92362621532011     -2.15882068449278
  S   -0.57041460889533     -2.28975098365819     -0.98341936521242
  S   -0.29362501837917      2.41942004529817      0.91596073294392
  S   0.48040678796669     -0.92364695041670     -2.15881632290457
  S   -0.68375318875270     -1.24634854519508      2.22629649333464
  S   0.68378786485250      1.24636788741460      2.22627091636485
  S   0.29363768813663     -2.41941283993478      0.91597996371339
  S   0.57039686207374      2.28974517117187     -0.98345173374703
