# Supplementary material for: Laboratory infrared spectra and fragmentation chemistry of sulfur allotropes
Source: Nat Commun. 2024 Jul 15;15:5928. doi: 10.1038/s41467-024-50303-2 (PMC11251068; doi:10.1038/s41467-024-50303-2)
Supplement: Supplementary file 3 — Source Data [file 41467_2024_50303_MOESM3_ESM.zip › Source Data file/S8_C_I1.xyz]

8
Coordinates from ORCA-job S8_C_I1
  S   1.28414668121013      1.27718805501452     -0.65453897420485
  S   0.31957501711010      1.04359524933587      2.39247246133887
  S   -0.34152190025979     -1.03865105462848     -2.39424730938863
  S   -0.33218699287127      1.78034670414008      0.65635309533748
  S   0.33215152288277     -1.78035599923350      0.65634477742131
  S   -1.28412947431773     -1.27717921253485     -0.65460963649529
  S   -0.31965407582069     -1.04361048874180      2.39244785275896
  S   0.34161922206647      1.03866874664816     -2.39422126676785
