# Supplementary material for: Laboratory infrared spectra and fragmentation chemistry of sulfur allotropes
Source: Nat Commun. 2024 Jul 15;15:5928. doi: 10.1038/s41467-024-50303-2 (PMC11251068; doi:10.1038/s41467-024-50303-2)
Supplement: Supplementary file 3 — Source Data [file 41467_2024_50303_MOESM3_ESM.zip › Source Data file/S8_N_I1.xyz]

8
Coordinates from ORCA-job S8_I1_B3LYP
  S   -1.98375829002356      3.53510365463241      0.11739561533378
  S   -3.02534731222698      1.83419394314891     -0.43150408354094
  S   -2.51039783183810      0.31613118943478      0.87596469760167
  S   -1.07892834731413     -0.86264640263970     -0.04111883474473
  S   0.77926964391150     -0.28662203956699      0.66308383052216
  S   1.62577098405733      0.99890224115909     -0.71872064947835
  S   1.30688022867093      2.93903252102721     -0.07581317676208
  S   -0.32111507523699      3.69644989280429     -1.10246339893150
