# Supplementary material for: Laboratory infrared spectra and fragmentation chemistry of sulfur allotropes
Source: Nat Commun. 2024 Jul 15;15:5928. doi: 10.1038/s41467-024-50303-2 (PMC11251068; doi:10.1038/s41467-024-50303-2)
Supplement: Supplementary file 3 — Source Data [file 41467_2024_50303_MOESM3_ESM.zip › Source Data file/S8_N_MD_Final.xyz]

8

  S        -1.3507534457        3.7671907322       -0.2802633982
  S        -2.7105629798        2.6518983816        0.8377653241
  S        -1.6460261478        1.4409589619        2.2458313058
  S        -1.0955940789       -0.3713350547        1.3831776249
  S         0.8829155127       -0.1222309750        0.6539944132
  S         0.7726369283        0.0186018961       -1.4519077847
  S         0.9381140353        2.0027168036       -1.9892696111
  S        -0.9703047109        2.7709411152       -2.1141302168
