# Supplementary material for: Laboratory infrared spectra and fragmentation chemistry of sulfur allotropes
Source: Nat Commun. 2024 Jul 15;15:5928. doi: 10.1038/s41467-024-50303-2 (PMC11251068; doi:10.1038/s41467-024-50303-2)
Supplement: Supplementary file 3 — Source Data [file 41467_2024_50303_MOESM3_ESM.zip › Source Data file/Souce Data.xlsx]

## Sheet: Figure1a
Figure 1a
	Wavenumber (cm-1)	Infrared yield
	158	-0.00454048
	159	-0.11599
	160	-0.157759
	161	-0.164019
	162	-0.0899308
	163	0.00216017
	164	0.0270279
	165	0.0126313
	166	-0.037848
	167	-0.119142
	168	-0.0686076
	169	-0.021162
	170	0.028101
	171	0.0220151
	172	0.00898825
	173	0.010727
	174	0.0901906
	175	0.117931
	176	0.106605
	177	0.0164971
	178	0.00813151
	179	0.0368465
	180	0.151454
	181	0.225865
	182	0.386817
	183	0.456158
	184	0.533446
	185	0.531506
	186	0.573523
	187	0.645429
	188	0.696314
	189	0.678415
	190	0.559267
	191	0.459475
	192	0.329341
	193	0.254446
	194	0.151225
	195	0.0902147
	196	0.0687317
	197	0.118621
	198	0.121775
	199	0.125972
	200	0.0488307
	201	0.0820809
	202	0.09763
	203	0.0930926
	204	0.0803952
	205	0.0863987
	206	0.155371
	207	0.123388
	208	0.0683505
	209	0.0298929
	210	0.00247709
	211	-0.00644526
	212	0.0127173
	213	0.0817315
	214	0.122923
	215	0.076313
	216	-0.0364851
	217	-0.0875656
	218	-0.122255
	219	-0.0836038
	220	-0.0249794
	221	-0.00172898
	222	-0.0101224
	223	0.0297025
	224	0.0294372
	225	0.0662963
	226	0.00718111
	227	0.0118273
	228	0.0127351
	229	0.038143
	230	0.1046
	231	0.106664
	232	0.174173
	233	0.11139
	234	0.161855
	235	0.0717444
	236	0.154792
	237	0.12139
	238	0.190312
	239	0.207137
	240	0.246262
	241	0.28031
	242	0.31339
	243	0.352236
	244	0.343754
	245	0.344647
	246	0.336198
	247	0.269046
	248	0.13214
	249	0.0184302
	250	-0.00863265
	251	0.00669024
	252	0.0574324
	253	0.0182626
	254	0.0233554
	255	-0.0401953
	256	-0.00172168
	257	-0.0301567
	258	0.0542507
	259	0.0346694
	260	0.0411779
	261	-0.0664662
	262	-0.0618228
	263	-0.0821925
	264	0.00769098
	265	-0.0118596
	266	0.0151426
	267	-0.0543341
	268	-0.00092268
	269	-0.0386307
	270	0.021981
	271	0.0127274
	272	0.00914452
	273	-0.0783595
	274	-0.100036
	275	-0.105213
	276	-0.0438858
	277	-0.0132353
	278	0.0477521
	279	0.0254565
	280	0.0152838
	281	0.0132649
	282	0.0427268
	283	0.0083502
	284	0.0547091
	285	0.034077
	286	0.0501793
	287	0.0189672
	288	-0.0233746
	289	-0.00918159
	290	-0.0348286
	291	0.00542515
	292	-0.0426829
	293	-0.0475139
	294	-0.0264171
	295	-0.0314461
	296	-0.113506
	297	-0.122857
	298	-0.0490549
	299	0.0313505
	300	0.0206216
	301	-0.0254738
	302	0.00930049
	303	0.0126294
	304	0.0121912
	305	0.0290791
	306	-0.00454572
	307	0.0338458
	308	-0.0634581
	309	0.0258909
	310	0.0338655
	311	0.110977
	312	0.0549535
	313	0.0216706
	314	-0.0110835
	315	-0.0242829
	316	-0.0717211
	317	-0.0667671
	318	-0.0435918
	319	0.0652296
	320	0.070123
	321	0.0777766
	322	0.00574749
	323	0.0110215
	324	-0.0140827
	325	-0.032091
	326	-0.0659528
	327	-0.0736793
	328	-0.0809379
	329	-0.0461364
	330	-0.0651824
	331	0.0143478
	332	-0.00043271
	333	-0.00404316
	340	-0.027047
	341	-0.044252
	342	-0.023372
	343	-0.026821
	344	-0.011284
	345	-0.001239
	346	-0.002562
	347	-0.029861
	348	-0.047239
	349	-0.038658
	350	-0.010133
	351	-0.042376
	352	-0.083639
	353	-0.06816
	354	-0.059771
	355	0.005982
	356	-0.027217
	357	-0.000562
	358	-0.008417
	359	0.001526
	360	-0.025708
	361	-0.033988
	362	-0.013911
	363	0.009056
	364	0.019354
	365	0.002642
	366	-0.014523
	367	-0.053325
	368	-0.050497
	369	-0.043217
	370	-0.054156
	371	-0.045081
	372	-0.064107
	373	-0.058307
	374	-0.052236
	375	-0.026975
	376	-0.0052
	377	-0.0032
	378	0.029578
	379	0.037678
	380	0.046577
	381	0.044151
	382	0.029803
	383	0.040491
	384	-0.006797
	385	0.011498
	386	-0.02188
	387	-0.027604
	388	-0.045201
	389	-0.047051
	390	-0.054813
	391	-0.049169
	392	-0.045093
	393	-0.005489
	394	-0.016866
	395	-0.031437
	396	-0.074036
	397	-0.054324
	398	-0.048197
	399	-0.028708
	400	-0.036214
	401	-0.02802
	402	-0.03623
	403	-0.019987
	404	-0.016914
	405	0.016078
	406	0.01783
	407	0.0188
	408	0.004526
	409	0.013514
	410	0.03792
	411	0.014536
	412	0.001952
	413	-0.005968
	414	0.038309
	415	0.03909
	416	0.01716
	417	-0.005704
	418	-0.066019
	419	-0.062734
	420	-0.067456
	421	-0.00641
	422	-0.031463
	423	-0.043251
	424	-0.070098
	425	-0.05363
	426	-0.043726
	427	-0.035894
	428	-0.03094
	429	-0.017171
	430	-0.034071
	431	-0.067389
	432	-0.111435
	433	-0.094076
	434	-0.06654
	435	-0.034506
	436	-0.024659
	437	-0.037132
	438	-0.011321
	439	-0.04044
	440	-0.040247
	441	-0.080585
	442	-0.047335
	443	-0.016535
	444	-0.008053
	445	-0.042876
	446	-0.068409
	447	-0.07417
	448	-0.060572
	449	-0.039261
	450	-0.025872
	451	-0.019132
	452	-0.051866
	453	-0.042071
	454	-0.024301
	455	-0.019821
	456	-0.045674
	457	-0.07773
	458	-0.075778
	459	-0.029181
	460	0.000108
	461	0.017031
	462	0.022941
	463	0.028769
	464	0.064674
	465	0.06819
	466	0.121804
	467	0.190776
	468	0.254907
	469	0.316029
	470	0.35116
	471	0.412256
	472	0.455391
	473	0.49991
	474	0.498986
	475	0.492817
	476	0.487356
	477	0.459897
	478	0.41227
	479	0.333082
	480	0.262573
	481	0.203231
	482	0.146154
	483	0.129529
	484	0.11751
	485	0.120857
	486	0.077536
	487	0.057239
	488	0.025015
	489	0.055976
	490	0.039024
	491	0.023015
	492	0.002671
	493	-0.013154
	494	-0.019444
	495	-0.050116
	496	-0.045482
	497	-0.057177
	498	-0.017535
	499	-0.014639
	500	0.033401
	501	-0.029214
	502	-0.036694
	503	-0.027781
	504	0.009773
	505	-0.025141
	506	-0.080908
	507	-0.089134
	508	-0.102712
	509	-0.117077
	510	-0.102507
	511	-0.077598
	512	-0.066904
	513	-0.091085
	514	-0.091516
	515	-0.06907
	516	-0.054616
	517	-0.023098
	518	-0.016497
	519	-0.0419
	520	0.002035
	521	0.025294
	522	0.064849
	523	-0.000105
	524	-0.006029
	525	-0.002072
	526	0.009486
	527	-0.002712
	528	-0.011319
	529	0.016932
	530	-0.005863
	531	-0.032953
	532	-0.005139
	533	0.014254
	534	0.041042
	535	-0.024641
	536	-0.052897
	537	-0.058951
	538	-0.012629
	539	0.019127
	540	0.006442
	541	-0.025424
	542	-0.072639
	543	-0.034832
	544	-0.041697
	545	0.002982
	546	-0.039902
	547	-0.004536
	548	-0.033558
	549	-0.010646
	550	-0.038389
	551	-0.025543
	552	-0.024481
	553	-0.01086
	554	-0.003457
	555	-0.00166
	556	0.008212
	557	0.014852
	558	0.008518
	559	-0.017389
	560	-0.012984
	561	-0.005268
	562	-0.004985
	563	-0.015603
	564	-0.031981
	565	-0.038804
	566	-0.029119
	567	-0.027707
	568	-0.022155
	569	-0.016409
	570	-0.018076
	571	-0.017368
	572	-0.027494
	573	-0.036958
	574	-0.040862
	575	-0.013898
	576	0.010882
	577	0.006848
	578	-0.016798
	579	-0.019224
	580	0.017467
	581	0.014283
	582	0.004794
	583	-0.056941
	584	-0.05938
	585	-0.068487
	586	-0.031573
	587	-0.028576
	588	-0.036499
	589	-0.025918
	590	-0.035321
	591	0.004698
	592	0.000943
	593	0.031428
	594	0.036939
	595	0.031221
	596	0.019681
	597	0.038088
	598	0.004888
	599	-0.113735

## Sheet: Figure1b
Figure 1b
	Wavenumber (cm-1)	Intensity (km/mol)
	1	0
	1.01	0
	1.02	0
	1.03	0
	1.04	0
	1.05	0
	1.06	0
	1.07	0
	1.08	0
	1.09	0
	1.1	0
	1.11	0
	1.12	0
	1.13	0
	1.14	0
	1.15	0
	1.16	0
	1.17	0
	1.18	0
	1.19	0
	1.2	0
	1.21	0
	1.22	0
	1.23	0
	1.24	0
	1.25	0
	1.26	0
	1.27	0
	1.28	0
	1.29	0
	1.3	0
	1.31	0
	1.32	0
	1.33	0
	1.34	0
	1.35	0
	1.36	0
	1.37	0
	1.38	0
	1.39	0
	1.4	0
	1.41	0
	1.42	0
	1.43	0
	1.44	0
	1.45	0
	1.46	0
	1.47	0
	1.48	0
	1.49	0
	1.5	0
	1.51	0
	1.52	0
	1.53	0
	1.54	0
	1.55	0
	1.56	0
	1.57	0
	1.58	0
	1.59	0
	1.6	0
	1.61	0
	1.62	0
	1.63	0
	1.64	0
	1.65	0
	1.66	0
	1.67	0
	1.68	0
	1.69	0
	1.7	0
	1.71	0
	1.72	0
	1.73	0
	1.74	0
	1.75	0
	1.76	0
	1.77	0
	1.78	0
	1.79	0
	1.8	0
	1.81	0
	1.82	0
	1.83	0
	1.84	0
	1.85	0
	1.86	0
	1.87	0
	1.88	0
	1.89	0
	1.9	0
	1.91	0
	1.92	0
	1.93	0
	1.94	0
	1.95	0
	1.96	0
	1.97	0
	1.98	0
	1.99	0
	2	0
	2.01	0
	2.02	0
	2.03	0
	2.04	0
	2.05	0
	2.06	0
	2.07	0
	2.08	0
	2.09	0
	2.1	0
	2.11	0
	2.12	0
	2.13	0
	2.14	0
	2.15	0
	2.16	0
	2.17	0
	2.18	0
	2.19	0
	2.2	0
	2.21	0
	2.22	0
	2.23	0
	2.24	0
	2.25	0
	2.26	0
	2.27	0
	2.28	0
	2.29	0
	2.3	0
	2.31	0
	2.32	0
	2.33	0
	2.34	0
	2.35	0
	2.36	0
	2.37	0
	2.38	0
	2.39	0
	2.4	0
	2.41	0
	2.42	0
	2.43	0
	2.44	0
	2.45	0
	2.46	0
	2.47	0
	2.48	0
	2.49	0
	2.5	0
	2.51	0
	2.52	0
	2.53	0
	2.54	0
	2.55	0
	2.56	0
	2.57	0
	2.58	0
	2.59	0
	2.6	0
	2.61	0
	2.62	0
	2.63	0
	2.64	0
	2.65	0
	2.66	0
	2.67	0
	2.68	0
	2.69	0
	2.7	0
	2.71	0
	2.72	0
	2.73	0
	2.74	0
	2.75	0
	2.76	0
	2.77	0
	2.78	0
	2.79	0
	2.8	0
	2.81	0
	2.82	0
	2.83	0
	2.84	0
	2.85	0
	2.86	0
	2.87	0
	2.88	0
	2.89	0
	2.9	0
	2.91	0
	2.92	0
	2.93	0
	2.94	0
	2.95	0
	2.96	0
	2.97	0
	2.98	0
	2.99	0
	3	0
	3.01	0
	3.02	0
	3.03	0
	3.04	0
	3.05	0
	3.06	0
	3.07	0
	3.08	0
	3.09	0
	3.1	0
	3.11	0
	3.12	0
	3.13	0
	3.14	0
	3.15	0
	3.16	0
	3.17	0
	3.18	0
	3.19	0
	3.2	0
	3.21	0
	3.22	0
	3.23	0
	3.24	0
	3.25	0
	3.26	0
	3.27	0
	3.28	0
	3.29	0
	3.3	0
	3.31	0
	3.32	0
	3.33	0
	3.34	0
	3.35	0
	3.36	0
	3.37	0
	3.38	0
	3.39	0
	3.4	0
	3.41	0
	3.42	0
	3.43	0
	3.44	0
	3.45	0
	3.46	0
	3.47	0
	3.48	0
	3.49	0
	3.5	0
	3.51	0
	3.52	0
	3.53	0
	3.54	0
	3.55	0
	3.56	0
	3.57	0
	3.58	0
	3.59	0
	3.6	0
	3.61	0
	3.62	0
	3.63	0
	3.64	0
	3.65	0
	3.66	0
	3.67	0
	3.68	0
	3.69	0
	3.7	0
	3.71	0
	3.72	0
	3.73	0
	3.74	0
	3.75	0
	3.76	0
	3.77	0
	3.78	0
	3.79	0
	3.8	0
	3.81	0
	3.82	0
	3.83	0
	3.84	0
	3.85	0
	3.86	0
	3.87	0
	3.88	0
	3.89	0
	3.9	0
	3.91	0
	3.92	0
	3.93	0
	3.94	0
	3.95	0
	3.96	0
	3.97	0
	3.98	0
	3.99	0
	4	0
	4.01	0
	4.02	0
	4.03	0
	4.04	0
	4.05	0
	4.06	0
	4.07	0
	4.08	0
	4.09	0
	4.1	0
	4.11	0
	4.12	0
	4.13	0
	4.14	0
	4.15	0
	4.16	0
	4.17	0
	4.18	0
	4.19	0
	4.2	0
	4.21	0
	4.22	0
	4.23	0
	4.24	0
	4.25	0
	4.26	0
	4.27	0
	4.28	0
	4.29	0
	4.3	0
	4.31	0
	4.32	0
	4.33	0
	4.34	0
	4.35	0
	4.36	0
	4.37	0
	4.38	0
	4.39	0
	4.4	0
	4.41	0
	4.42	0
	4.43	0
	4.44	0
	4.45	0
	4.46	0
	4.47	0
	4.48	0
	4.49	0
	4.5	0
	4.51	0
	4.52	0
	4.53	0
	4.54	0
	4.55	0
	4.56	0
	4.57	0
	4.58	0
	4.59	0
	4.6	0
	4.61	0
	4.62	0
	4.63	0
	4.64	0
	4.65	0
	4.66	0
	4.67	0
	4.68	0
	4.69	0
	4.7	0
	4.71	0
	4.72	0
	4.73	0
	4.74	0
	4.75	0
	4.76	0
	4.77	0
	4.78	0
	4.79	0
	4.8	0
	4.81	0
	4.82	0
	4.83	0
	4.84	0
	4.85	0
	4.86	0
	4.87	0
	4.88	0
	4.89	0
	4.9	0
	4.91	0
	4.92	0
	4.93	0
	4.94	0
	4.95	0
	4.96	0
	4.97	0
	4.98	0
	4.99	0
	5	0
	5.01	0
	5.02	0
	5.03	0
	5.04	0
	5.05	0
	5.06	0
	5.07	0
	5.08	0
	5.09	0
	5.1	0
	5.11	0
	5.12	0
	5.13	0
	5.14	0
	5.15	0
	5.16	0
	5.17	0
	5.18	0
	5.19	0
	5.2	0
	5.21	0
	5.22	0
	5.23	0
	5.24	0
	5.25	0
	5.26	0
	5.27	0
	5.28	0
	5.29	0
	5.3	0
	5.31	0
	5.32	0
	5.33	0
	5.34	0
	5.35	0
	5.36	0
	5.37	0
	5.38	0
	5.39	0
	5.4	0
	5.41	0
	5.42	0
	5.43	0
	5.44	0
	5.45	0
	5.46	0
	5.47	0
	5.48	0
	5.49	0
	5.5	0
	5.51	0
	5.52	0
	5.53	0
	5.54	0
	5.55	0
	5.56	0
	5.57	0
	5.58	0
	5.59	0
	5.6	0
	5.61	0
	5.62	0
	5.63	0
	5.64	0
	5.65	0
	5.66	0
	5.67	0
	5.68	0
	5.69	0
	5.7	0
	5.71	0
	5.72	0
	5.73	0
	5.74	0
	5.75	0
	5.76	0
	5.77	0
	5.78	0
	5.79	0
	5.8	0
	5.81	0
	5.82	0
	5.83	0
	5.84	0
	5.85	0
	5.86	0
	5.87	0
	5.88	0
	5.89	0
	5.9	0
	5.91	0
	5.92	0
	5.93	0
	5.94	0
	5.95	0
	5.96	0
	5.97	0
	5.98	0
	5.99	0
	6	0
	6.01	0
	6.02	0
	6.03	0
	6.04	0
	6.05	0
	6.06	0
	6.07	0
	6.08	0
	6.09	0
	6.1	0
	6.11	0
	6.12	0
	6.13	0
	6.14	0
	6.15	0
	6.16	0
	6.17	0
	6.18	0
	6.19	0
	6.2	0
	6.21	0
	6.22	0
	6.23	0
	6.24	0
	6.25	0
	6.26	0
	6.27	0
	6.28	0
	6.29	0
	6.3	0
	6.31	0
	6.32	0
	6.33	0
	6.34	0
	6.35	0
	6.36	0
	6.37	0
	6.38	0
	6.39	0
	6.4	0
	6.41	0
	6.42	0
	6.43	0
	6.44	0
	6.45	0
	6.46	0
	6.47	0
	6.48	0
	6.49	0
	6.5	0
	6.51	0
	6.52	0
	6.53	0
	6.54	0
	6.55	0
	6.56	0
	6.57	0
	6.58	0
	6.59	0
	6.6	0
	6.61	0
	6.62	0
	6.63	0
	6.64	0
	6.65	0
	6.66	0
	6.67	0
	6.68	0
	6.69	0
	6.7	0
	6.71	0
	6.72	0
	6.73	0
	6.74	0
	6.75	0
	6.76	0
	6.77	0
	6.78	0
	6.79	0
	6.8	0
	6.81	0
	6.82	0
	6.83	0
	6.84	0
	6.85	0
	6.86	0
	6.87	0
	6.88	0
	6.89	0
	6.9	0
	6.91	0
	6.92	0
	6.93	0
	6.94	0
	6.95	0
	6.96	0
	6.97	0
	6.98	0
	6.99	0
	7	0
	7.01	0
	7.02	0
	7.03	0
	7.04	0
	7.05	0
	7.06	0
	7.07	0
	7.08	0
	7.09	0
	7.1	0
	7.11	0
	7.12	0
	7.13	0
	7.14	0
	7.15	0
	7.16	0
	7.17	0
	7.18	0
	7.19	0
	7.2	0
	7.21	0
	7.22	0
	7.23	0
	7.24	0
	7.25	0
	7.26	0
	7.27	0
	7.28	0
	7.29	0
	7.3	0
	7.31	0
	7.32	0
	7.33	0
	7.34	0
	7.35	0
	7.36	0
	7.37	0
	7.38	0
	7.39	0
	7.4	0
	7.41	0
	7.42	0
	7.43	0
	7.44	0
	7.45	0
	7.46	0
	7.47	0
	7.48	0
	7.49	0
	7.5	0
	7.51	0
	7.52	0
	7.53	0
	7.54	0
	7.55	0
	7.56	0
	7.57	0
	7.58	0
	7.59	0
	7.6	0
	7.61	0
	7.62	0
	7.63	0
	7.64	0
	7.65	0
	7.66	0
	7.67	0
	7.68	0
	7.69	0
	7.7	0
	7.71	0
	7.72	0
	7.73	0
	7.74	0
	7.75	0
	7.76	0
	7.77	0
	7.78	0
	7.79	0
	7.8	0
	7.81	0
	7.82	0
	7.83	0
	7.84	0
	7.85	0
	7.86	0
	7.87	0
	7.88	0
	7.89	0
	7.9	0
	7.91	0
	7.92	0
	7.93	0
	7.94	0
	7.95	0
	7.96	0
	7.97	0
	7.98	0
	7.99	0
	8	0
	8.01	0
	8.02	0
	8.03	0
	8.04	0
	8.05	0
	8.06	0
	8.07	0
	8.08	0
	8.09	0
	8.1	0
	8.11	0
	8.12	0
	8.13	0
	8.14	0
	8.15	0
	8.16	0
	8.17	0
	8.18	0
	8.19	0
	8.2	0
	8.21	0
	8.22	0
	8.23	0
	8.24	0
	8.25	0
	8.26	0
	8.27	0
	8.28	0
	8.29	0
	8.3	0
	8.31	0
	8.32	0
	8.33	0
	8.34	0
	8.35	0
	8.36	0
	8.37	0
	8.38	0
	8.39	0
	8.4	0
	8.41	0
	8.42	0
	8.43	0
	8.44	0
	8.45	0
	8.46	0
	8.47	0
	8.48	0
	8.49	0
	8.5	0
	8.51	0
	8.52	0
	8.53	0
	8.54	0
	8.55	0
	8.56	0
	8.57	0
	8.58	0
	8.59	0
	8.6	0
	8.61	0
	8.62	0
	8.63	0
	8.64	0
	8.65	0
	8.66	0
	8.67	0
	8.68	0
	8.69	0
	8.7	0
	8.71	0
	8.72	0
	8.73	0
	8.74	0
	8.75	0
	8.76	0
	8.77	0
	8.78	0
	8.79	0
	8.8	0
	8.81	0
	8.82	0
	8.83	0
	8.84	0
	8.85	0
	8.86	0
	8.87	0
	8.88	0
	8.89	0
	8.9	0
	8.91	0
	8.92	0
	8.93	0
	8.94	0
	8.95	0
	8.96	0
	8.97	0
	8.98	0
	8.99	0
	9	0
	9.01	0
	9.02	0
	9.03	0
	9.04	0
	9.05	0
	9.06	0
	9.07	0
	9.08	0
	9.09	0
	9.1	0
	9.11	0
	9.12	0
	9.13	0
	9.14	0
	9.15	0
	9.16	0
	9.17	0
	9.18	0
	9.19	0
	9.2	0
	9.21	0
	9.22	0
	9.23	0
	9.24	0
	9.25	0
	9.26	0
	9.27	0
	9.28	0
	9.29	0
	9.3	0
	9.31	0
	9.32	0
	9.33	0
	9.34	0
	9.35	0
	9.36	0
	9.37	0
	9.38	0
	9.39	0
	9.4	0
	9.41	0
	9.42	0
	9.43	0
	9.44	0
	9.45	0
	9.46	0
	9.47	0
	9.48	0
	9.49	0
	9.5	0
	9.51	0
	9.52	0
	9.53	0
	9.54	0
	9.55	0
	9.56	0
	9.57	0
	9.58	0
	9.59	0
	9.6	0
	9.61	0
	9.62	0
	9.63	0
	9.64	0
	9.65	0
	9.66	0
	9.67	0
	9.68	0
	9.69	0
	9.7	0
	9.71	0
	9.72	0
	9.73	0
	9.74	0
	9.75	0
	9.76	0
	9.77	0
	9.78	0
	9.79	0
	9.8	0
	9.81	0
	9.82	0
	9.83	0
	9.84	0
	9.85	0
	9.86	0
	9.87	0
	9.88	0
	9.89	0
	9.9	0
	9.91	0
	9.92	0
	9.93	0
	9.94	0
	9.95	0
	9.96	0
	9.97	0
	9.98	0
	9.99	0
	10	0
	10.01	0
	10.02	0
	10.03	0
	10.04	0
	10.05	0
	10.06	0
	10.07	0
	10.08	0
	10.09	0
	10.1	0
	10.11	0
	10.12	0
	10.13	0
	10.14	0
	10.15	0
	10.16	0
	10.17	0
	10.18	0
	10.19	0
	10.2	0
	10.21	0
	10.22	0
	10.23	0
	10.24	0
	10.25	0
	10.26	0
	10.27	0
	10.28	0
	10.29	0
	10.3	0
	10.31	0
	10.32	0
	10.33	0
	10.34	0
	10.35	0
	10.36	0
	10.37	0
	10.38	0
	10.39	0
	10.4	0
	10.41	0
	10.42	0
	10.43	0
	10.44	0
	10.45	0
	10.46	0
	10.47	0
	10.48	0
	10.49	0
	10.5	0
	10.51	0
	10.52	0
	10.53	0
	10.54	0
	10.55	0
	10.56	0
	10.57	0
	10.58	0
	10.59	0
	10.6	0
	10.61	0
	10.62	0
	10.63	0
	10.64	0
	10.65	0
	10.66	0
	10.67	0
	10.68	0
	10.69	0
	10.7	0
	10.71	0
	10.72	0
	10.73	0
	10.74	0
	10.75	0
	10.76	0
	10.77	0
	10.78	0
	10.79	0
	10.8	0
	10.81	0
	10.82	0
	10.83	0
	10.84	0
	10.85	0
	10.86	0
	10.87	0
	10.88	0
	10.89	0
	10.9	0
	10.91	0
	10.92	0
	10.93	0
	10.94	0
	10.95	0
	10.96	0
	10.97	0
	10.98	0
	10.99	0
	11	0
	11.01	0
	11.02	0
	11.03	0
	11.04	0
	11.05	0
	11.06	0
	11.07	0
	11.08	0
	11.09	0
	11.1	0
	11.11	0
	11.12	0
	11.13	0
	11.14	0
	11.15	0
	11.16	0
	11.17	0
	11.18	0
	11.19	0
	11.2	0
	11.21	0
	11.22	0
	11.23	0
	11.24	0
	11.25	0
	11.26	0
	11.27	0
	11.28	0
	11.29	0
	11.3	0
	11.31	0
	11.32	0
	11.33	0
	11.34	0
	11.35	0
	11.36	0
	11.37	0
	11.38	0
	11.39	0
	11.4	0
	11.41	0
	11.42	0
	11.43	0
	11.44	0
	11.45	0
	11.46	0
	11.47	0
	11.48	0
	11.49	0
	11.5	0
	11.51	0
	11.52	0
	11.53	0
	11.54	0
	11.55	0
	11.56	0
	11.57	0
	11.58	0
	11.59	0
	11.6	0
	11.61	0
	11.62	0
	11.63	0
	11.64	0
	11.65	0
	11.66	0
	11.67	0
	11.68	0
	11.69	0
	11.7	0
	11.71	0
	11.72	0
	11.73	0
	11.74	0
	11.75	0
	11.76	0
	11.77	0
	11.78	0
	11.79	0
	11.8	0
	11.81	0
	11.82	0
	11.83	0
	11.84	0
	11.85	0
	11.86	0
	11.87	0
	11.88	0
	11.89	0
	11.9	0
	11.91	0
	11.92	0
	11.93	0
	11.94	0
	11.95	0
	11.96	0
	11.97	0
	11.98	0
	11.99	0
	12	0
	12.01	0
	12.02	0
	12.03	0
	12.04	0
	12.05	0
	12.06	0
	12.07	0
	12.08	0
	12.09	0
	12.1	0
	12.11	0
	12.12	0
	12.13	0
	12.14	0
	12.15	0
	12.16	0
	12.17	0
	12.18	0
	12.19	0
	12.2	0
	12.21	0
	12.22	0
	12.23	0
	12.24	0
	12.25	0
	12.26	0
	12.27	0
	12.28	0
	12.29	0
	12.3	0
	12.31	0
	12.32	0
	12.33	0
	12.34	0
	12.35	0
	12.36	0
	12.37	0
	12.38	0
	12.39	0
	12.4	0
	12.41	0
	12.42	0
	12.43	0
	12.44	0
	12.45	0
	12.46	0
	12.47	0
	12.48	0
	12.49	0
	12.5	0
	12.51	0
	12.52	0
	12.53	0
	12.54	0
	12.55	0
	12.56	0
	12.57	0
	12.58	0
	12.59	0
	12.6	0
	12.61	0
	12.62	0
	12.63	0
	12.64	0
	12.65	0
	12.66	0
	12.67	0
	12.68	0
	12.69	0
	12.7	0
	12.71	0
	12.72	0
	12.73	0
	12.74	0
	12.75	0
	12.76	0
	12.77	0
	12.78	0
	12.79	0
	12.8	0
	12.81	0
	12.82	0
	12.83	0
	12.84	0
	12.85	0
	12.86	0
	12.87	0
	12.88	0
	12.89	0
	12.9	0
	12.91	0
	12.92	0
	12.93	0
	12.94	0
	12.95	0
	12.96	0
	12.97	0
	12.98	0
	12.99	0
	13	0
	13.01	0
	13.02	0
	13.03	0
	13.04	0
	13.05	0
	13.06	0
	13.07	0
	13.08	0
	13.09	0
	13.1	0
	13.11	0
	13.12	0
	13.13	0
	13.14	0
	13.15	0
	13.16	0
	13.17	0
	13.18	0
	13.19	0
	13.2	0
	13.21	0
	13.22	0
	13.23	0
	13.24	0
	13.25	0
	13.26	0
	13.27	0
	13.28	0
	13.29	0
	13.3	0
	13.31	0
	13.32	0
	13.33	0
	13.34	0
	13.35	0
	13.36	0
	13.37	0
	13.38	0
	13.39	0
	13.4	0
	13.41	0
	13.42	0
	13.43	0
	13.44	0
	13.45	0
	13.46	0
	13.47	0
	13.48	0
	13.49	0
	13.5	0
	13.51	0
	13.52	0
	13.53	0
	13.54	0
	13.55	0
	13.56	0
	13.57	0
	13.58	0
	13.59	0
	13.6	0
	13.61	0
	13.62	0
	13.63	0
	13.64	0
	13.65	0
	13.66	0
	13.67	0
	13.68	0
	13.69	0
	13.7	0
	13.71	0
	13.72	0
	13.73	0
	13.74	0
	13.75	0
	13.76	0
	13.77	0
	13.78	0
	13.79	0
	13.8	0
	13.81	0
	13.82	0
	13.83	0
	13.84	0
	13.85	0
	13.86	0
	13.87	0
	13.88	0
	13.89	0
	13.9	0
	13.91	0
	13.92	0
	13.93	0
	13.94	0
	13.95	0
	13.96	0
	13.97	0
	13.98	0
	13.99	0
	14	0
	14.01	0
	14.02	0
	14.03	0
	14.04	0
	14.05	0
	14.06	0
	14.07	0
	14.08	0
	14.09	0
	14.1	0
	14.11	0
	14.12	0
	14.13	0
	14.14	0
	14.15	0
	14.16	0
	14.17	0
	14.18	0
	14.19	0
	14.2	0
	14.21	0
	14.22	0
	14.23	0
	14.24	0
	14.25	0
	14.26	0
	14.27	0
	14.28	0
	14.29	0
	14.3	0
	14.31	0
	14.32	0
	14.33	0
	14.34	0
	14.35	0
	14.36	0
	14.37	0
	14.38	0
	14.39	0
	14.4	0
	14.41	0
	14.42	0
	14.43	0
	14.44	0
	14.45	0
	14.46	0
	14.47	0
	14.48	0
	14.49	0
	14.5	0
	14.51	0
	14.52	0
	14.53	0
	14.54	0
	14.55	0
	14.56	0
	14.57	0
	14.58	0
	14.59	0
	14.6	0
	14.61	0
	14.62	0
	14.63	0
	14.64	0
	14.65	0
	14.66	0
	14.67	0
	14.68	0
	14.69	0
	14.7	0
	14.71	0
	14.72	0
	14.73	0
	14.74	0
	14.75	0
	14.76	0
	14.77	0
	14.78	0
	14.79	0
	14.8	0
	14.81	0
	14.82	0
	14.83	0
	14.84	0
	14.85	0
	14.86	0
	14.87	0
	14.88	0
	14.89	0
	14.9	0
	14.91	0
	14.92	0
	14.93	0
	14.94	0
	14.95	0
	14.96	0
	14.97	0
	14.98	0
	14.99	0
	15	0
	15.01	0
	15.02	0
	15.03	0
	15.04	0
	15.05	0
	15.06	0
	15.07	0
	15.08	0
	15.09	0
	15.1	0
	15.11	0
	15.12	0
	15.13	0
	15.14	0
	15.15	0
	15.16	0
	15.17	0
	15.18	0
	15.19	0
	15.2	0
	15.21	0
	15.22	0
	15.23	0
	15.24	0
	15.25	0
	15.26	0
	15.27	0
	15.28	0
	15.29	0
	15.3	0
	15.31	0
	15.32	0
	15.33	0
	15.34	0
	15.35	0
	15.36	0
	15.37	0
	15.38	0
	15.39	0
	15.4	0
	15.41	0
	15.42	0
	15.43	0
	15.44	0
	15.45	0
	15.46	0
	15.47	0
	15.48	0
	15.49	0
	15.5	0
	15.51	0
	15.52	0
	15.53	0
	15.54	0
	15.55	0
	15.56	0
	15.57	0
	15.58	0
	15.59	0
	15.6	0
	15.61	0
	15.62	0
	15.63	0
	15.64	0
	15.65	0
	15.66	0
	15.67	0
	15.68	0
	15.69	0
	15.7	0
	15.71	0
	15.72	0
	15.73	0
	15.74	0
	15.75	0
	15.76	0
	15.77	0
	15.78	0
	15.79	0
	15.8	0
	15.81	0
	15.82	0
	15.83	0
	15.84	0
	15.85	0
	15.86	0
	15.87	0
	15.88	0
	15.89	0
	15.9	0
	15.91	0
	15.92	0
	15.93	0
	15.94	0
	15.95	0
	15.96	0
	15.97	0
	15.98	0
	15.99	0
	16	0
	16.01	0
	16.02	0
	16.03	0
	16.04	0
	16.05	0
	16.06	0
	16.07	0
	16.08	0
	16.09	0
	16.1	0
	16.11	0
	16.12	0
	16.13	0
	16.14	0
	16.15	0
	16.16	0
	16.17	0
	16.18	0
	16.19	0
	16.2	0
	16.21	0
	16.22	0
	16.23	0
	16.24	0
	16.25	0
	16.26	0
	16.27	0
	16.28	0
	16.29	0
	16.3	0
	16.31	0
	16.32	0
	16.33	0
	16.34	0
	16.35	0
	16.36	0
	16.37	0
	16.38	0
	16.39	0
	16.4	0
	16.41	0
	16.42	0
	16.43	0
	16.44	0
	16.45	0
	16.46	0
	16.47	0
	16.48	0
	16.49	0
	16.5	0
	16.51	0
	16.52	0
	16.53	0
	16.54	0
	16.55	0
	16.56	0
	16.57	0
	16.58	0
	16.59	0
	16.6	0
	16.61	0
	16.62	0
	16.63	0
	16.64	0
	16.65	0
	16.66	0
	16.67	0
	16.68	0
	16.69	0
	16.7	0
	16.71	0
	16.72	0
	16.73	0
	16.74	0
	16.75	0
	16.76	0
	16.77	0
	16.78	0
	16.79	0
	16.8	0
	16.81	0
	16.82	0
	16.83	0
	16.84	0
	16.85	0
	16.86	0
	16.87	0
	16.88	0
	16.89	0
	16.9	0
	16.91	0
	16.92	0
	16.93	0
	16.94	0
	16.95	0
	16.96	0
	16.97	0
	16.98	0
	16.99	0
	17	0
	17.01	0
	17.02	0
	17.03	0
	17.04	0
	17.05	0
	17.06	0
	17.07	0
	17.08	0
	17.09	0
	17.1	0
	17.11	0
	17.12	0
	17.13	0
	17.14	0
	17.15	0
	17.16	0
	17.17	0
	17.18	0
	17.19	0
	17.2	0
	17.21	0
	17.22	0
	17.23	0
	17.24	0
	17.25	0
	17.26	0
	17.27	0
	17.28	0
	17.29	0
	17.3	0
	17.31	0
	17.32	0
	17.33	0
	17.34	0
	17.35	0
	17.36	0
	17.37	0
	17.38	0
	17.39	0
	17.4	0
	17.41	0
	17.42	0
	17.43	0
	17.44	0
	17.45	0
	17.46	0
	17.47	0
	17.48	0
	17.49	0
	17.5	0
	17.51	0
	17.52	0
	17.53	0
	17.54	0
	17.55	0
	17.56	0
	17.57	0
	17.58	0
	17.59	0
	17.6	0
	17.61	0
	17.62	0
	17.63	0
	17.64	0
	17.65	0
	17.66	0
	17.67	0
	17.68	0
	17.69	0
	17.7	0
	17.71	0
	17.72	0
	17.73	0
	17.74	0
	17.75	0
	17.76	0
	17.77	0
	17.78	0
	17.79	0
	17.8	0
	17.81	0
	17.82	0
	17.83	0
	17.84	0
	17.85	0
	17.86	0
	17.87	0
	17.88	0
	17.89	0
	17.9	0
	17.91	0
	17.92	0
	17.93	0
	17.94	0
	17.95	0
	17.96	0
	17.97	0
	17.98	0
	17.99	0
	18	0
	18.01	0
	18.02	0
	18.03	0
	18.04	0
	18.05	0
	18.06	0
	18.07	0
	18.08	0
	18.09	0
	18.1	0
	18.11	0
	18.12	0
	18.13	0
	18.14	0
	18.15	0
	18.16	0
	18.17	0
	18.18	0
	18.19	0
	18.2	0
	18.21	0
	18.22	0
	18.23	0
	18.24	0
	18.25	0
	18.26	0
	18.27	0
	18.28	0
	18.29	0
	18.3	0
	18.31	0
	18.32	0
	18.33	0
	18.34	0
	18.35	0
	18.36	0
	18.37	0
	18.38	0
	18.39	0
	18.4	0
	18.41	0
	18.42	0
	18.43	0
	18.44	0
	18.45	0
	18.46	0
	18.47	0
	18.48	0
	18.49	0
	18.5	0
	18.51	0
	18.52	0
	18.53	0
	18.54	0
	18.55	0
	18.56	0
	18.57	0
	18.58	0
	18.59	0
	18.6	0
	18.61	0
	18.62	0
	18.63	0
	18.64	0
	18.65	0
	18.66	0
	18.67	0
	18.68	0
	18.69	0
	18.7	0
	18.71	0
	18.72	0
	18.73	0
	18.74	0
	18.75	0
	18.76	0
	18.77	0
	18.78	0
	18.79	0
	18.8	0
	18.81	0
	18.82	0
	18.83	0
	18.84	0
	18.85	0
	18.86	0
	18.87	0
	18.88	0
	18.89	0
	18.9	0
	18.91	0
	18.92	0
	18.93	0
	18.94	0
	18.95	0
	18.96	0
	18.97	0
	18.98	0
	18.99	0
	19	0
	19.01	0
	19.02	0
	19.03	0
	19.04	0
	19.05	0
	19.06	0
	19.07	0
	19.08	0
	19.09	0
	19.1	0
	19.11	0
	19.12	0
	19.13	0
	19.14	0
	19.15	0
	19.16	0
	19.17	0
	19.18	0
	19.19	0
	19.2	0
	19.21	0
	19.22	0
	19.23	0
	19.24	0
	19.25	0
	19.26	0
	19.27	0
	19.28	0
	19.29	0
	19.3	0
	19.31	0
	19.32	0
	19.33	0
	19.34	0
	19.35	0
	19.36	0
	19.37	0
	19.38	0
	19.39	0
	19.4	0
	19.41	0
	19.42	0
	19.43	0
	19.44	0
	19.45	0
	19.46	0
	19.47	0
	19.48	0
	19.49	0
	19.5	0
	19.51	0
	19.52	0
	19.53	0
	19.54	0
	19.55	0
	19.56	0
	19.57	0
	19.58	0
	19.59	0
	19.6	0
	19.61	0
	19.62	0
	19.63	0
	19.64	0
	19.65	0
	19.66	0
	19.67	0
	19.68	0
	19.69	0
	19.7	0
	19.71	0
	19.72	0
	19.73	0
	19.74	0
	19.75	0
	19.76	0
	19.77	0
	19.78	0
	19.79	0
	19.8	0
	19.81	0
	19.82	0
	19.83	0
	19.84	0
	19.85	0
	19.86	0
	19.87	0
	19.88	0
	19.89	0
	19.9	0
	19.91	0
	19.92	0
	19.93	0
	19.94	0
	19.95	0
	19.96	0
	19.97	0
	19.98	0
	19.99	0
	20	0
	20.01	0
	20.02	0
	20.03	0
	20.04	0
	20.05	0
	20.06	0
	20.07	0
	20.08	0
	20.09	0
	20.1	0
	20.11	0
	20.12	0
	20.13	0
	20.14	0
	20.15	0
	20.16	0
	20.17	0
	20.18	0
	20.19	0
	20.2	0
	20.21	0
	20.22	0
	20.23	0
	20.24	0
	20.25	0
	20.26	0
	20.27	0
	20.28	0
	20.29	0
	20.3	0
	20.31	0
	20.32	0
	20.33	0
	20.34	0
	20.35	0
	20.36	0
	20.37	0
	20.38	0
	20.39	0
	20.4	0
	20.41	0
	20.42	0
	20.43	0
	20.44	0
	20.45	0
	20.46	0
	20.47	0
	20.48	0
	20.49	0
	20.5	0
	20.51	0
	20.52	0
	20.53	0
	20.54	0
	20.55	0
	20.56	0
	20.57	0
	20.58	0
	20.59	0
	20.6	0
	20.61	0
	20.62	0
	20.63	0
	20.64	0
	20.65	0
	20.66	0
	20.67	0
	20.68	0
	20.69	0
	20.7	0
	20.71	0
	20.72	0
	20.73	0
	20.74	0
	20.75	0
	20.76	0
	20.77	0
	20.78	0
	20.79	0
	20.8	0
	20.81	0
	20.82	0
	20.83	0
	20.84	0
	20.85	0
	20.86	0
	20.87	0
	20.88	0
	20.89	0
	20.9	0
	20.91	0
	20.92	0
	20.93	0
	20.94	0
	20.95	0
	20.96	0
	20.97	0
[truncated: 77,903 more rows]

## Sheet: Figure1c
Figure 1c
	Wavenumber (cm-1)	Intensity (km/mol)
	0	0.000948904
	2.04	0.00100423
	4.07	0.0012033
	6.11	0.00161452
	8.14	0.00227266
	10.18	0.00312603
	12.22	0.00404604
	14.25	0.00490304
	16.29	0.00566256
	18.32	0.00643428
	20.36	0.00742879
	22.4	0.00883363
	24.43	0.0106756
	26.47	0.0127533
	28.5	0.0146894
	30.54	0.0160821
	32.57	0.0166736
	34.61	0.0164422
	36.65	0.0155695
	38.68	0.0143176
	40.72	0.0129144
	42.75	0.0115474
	44.79	0.0104958
	46.83	0.0103267
	48.86	0.0120061
	50.9	0.0167851
	52.93	0.0258289
	54.97	0.0397038
	57.01	0.0579546
	59.04	0.0790084
	61.08	0.100512
	63.11	0.120015
	65.15	0.135728
	67.19	0.147031
	69.22	0.154526
	71.26	0.159607
	73.29	0.163784
	75.33	0.168054
	77.36	0.172602
	79.4	0.176885
	81.44	0.179987
	83.47	0.180989
	85.51	0.179172
	87.54	0.174021
	89.58	0.165161
	91.62	0.152434
	93.65	0.1362
	95.69	0.117758
	97.72	0.0996068
	99.76	0.0852386
	101.8	0.0783983
	103.83	0.0820167
	105.87	0.0972953
	107.9	0.123418
	109.94	0.158073
	111.98	0.198524
	114.01	0.242603
	116.05	0.288987
	118.08	0.336502
	120.12	0.382856
	122.15	0.423695
	124.19	0.452935
	126.23	0.464763
	128.26	0.45668
	130.3	0.432122
	132.33	0.400933
	134.37	0.37674
	136.41	0.37176
	138.44	0.391163
	140.48	0.429867
	142.51	0.473982
	144.55	0.50706
	146.59	0.518693
	148.62	0.51118
	150.66	0.500044
	152.69	0.506685
	154.73	0.545478
	156.77	0.611469
	158.8	0.676402
	160.84	0.698742
	162.87	0.647807
	164.91	0.534977
	166.94	0.43926
	168.98	0.513212
	171.02	0.95985
	173.05	1.98089
	175.09	3.7082
	177.12	6.13929
	179.16	9.10008
	181.2	12.2522
	183.23	15.149
	185.27	17.3292
	187.3	18.423
	189.34	18.2412
	191.38	16.8214
	193.41	14.4172
	195.45	11.4356
	197.48	8.34068
	199.52	5.55031
	201.56	3.35521
	203.59	1.87767
	205.63	1.07642
	207.66	0.789897
	209.7	0.801192
	211.74	0.904949
	213.77	0.959244
	215.81	0.912418
	217.84	0.802601
	219.88	0.734205
	221.91	0.839757
	223.95	1.23693
	225.99	1.99024
	228.02	3.08551
	230.06	4.42246
	232.09	5.82801
	234.13	7.08837
	236.17	7.9936
	238.2	8.38462
	240.24	8.19058
	242.27	7.44641
	244.31	6.28483
	246.35	4.90434
	248.38	3.52199
	250.42	2.32406
	252.45	1.42862
	254.49	0.869477
	256.53	0.604265
	258.56	0.541483
	260.6	0.575926
	262.63	0.620544
	264.67	0.625525
	266.7	0.581051
	268.74	0.506321
	270.78	0.431693
	272.81	0.381917
	274.85	0.366378
	276.88	0.378333
	278.92	0.401216
	280.96	0.417682
	282.99	0.416917
	285.03	0.397495
	287.06	0.365608
	289.1	0.330554
	291.14	0.300202
	293.17	0.278499
	295.21	0.265675
	297.24	0.260295
	299.28	0.261566
	301.32	0.270452
	303.35	0.289053
	305.39	0.318718
	307.42	0.358069
	309.46	0.402049
	311.49	0.442594
	313.53	0.470703
	315.57	0.479051
	317.6	0.464152
	319.64	0.427303
	321.67	0.374138
	323.71	0.313083
	325.75	0.253323
	327.78	0.202919
	329.82	0.167464
	331.85	0.149448
	333.89	0.148281
	335.93	0.160817
	337.96	0.182226
	340	0.20702
	342.03	0.230095
	344.07	0.247599
	346.11	0.257516
	348.14	0.259908
	350.18	0.25686
	352.21	0.2522
	354.25	0.251094
	356.28	0.259456
	358.32	0.283121
	360.36	0.326675
	362.39	0.392064
	364.43	0.477294
	366.46	0.575758
	368.5	0.676696
	370.54	0.767
	372.57	0.834055
	374.61	0.86882
	376.64	0.868085
	378.68	0.835067
	380.72	0.778077
	382.75	0.70781
	384.79	0.634315
	386.82	0.564838
	388.86	0.503229
	390.9	0.450798
	392.93	0.407808
	394.97	0.374536
	397	0.351234
	399.04	0.337144
	401.07	0.329486
	403.11	0.323558
	405.15	0.31453
	407.18	0.300365
	409.22	0.284223
	411.25	0.274369
	413.29	0.280485
	415.33	0.307212
	417.36	0.347859
	419.4	0.382382
	421.43	0.38305
	423.47	0.328368
	425.51	0.221824
	427.54	0.10835
	429.58	0.0800359
	431.61	0.26466
	433.65	0.795969
	435.69	1.77165
	437.72	3.2111
	439.76	5.02748
	441.79	7.02625
	443.83	8.93472
	445.87	10.4576
	447.9	11.344
	449.94	11.4478
	451.97	10.7626
	454.01	9.42144
	456.04	7.6621
	458.08	5.76783
	460.12	4.00212
	462.15	2.55546
	464.19	1.51767
	466.22	0.879981
	468.26	0.561681
	470.3	0.449536
	472.33	0.435904
	474.37	0.444614
	476.4	0.43962
	478.44	0.418172
	480.48	0.395099
	482.51	0.386299
	484.55	0.397865
	486.58	0.423496
	488.62	0.448942
	490.66	0.459656
	492.69	0.447402
	494.73	0.412975
	496.76	0.364543
	498.8	0.313162
	500.83	0.267986
	502.87	0.233333
	504.91	0.208535
	506.94	0.19005
	508.98	0.174409
	511.01	0.160439
	513.05	0.149847
	515.09	0.146167
	517.12	0.152825
	519.16	0.171374
	521.19	0.200667
	523.23	0.237209
	525.27	0.276353
	527.3	0.313711
	529.34	0.346191
	531.37	0.372364
	533.41	0.392199
	535.45	0.406456
	537.48	0.416057
	539.52	0.421666
	541.55	0.423521
	543.59	0.421455
	545.62	0.415028
	547.66	0.403696
	549.7	0.387038
	551.73	0.365012
	553.77	0.338232
	555.8	0.308126
	557.84	0.276882
	559.88	0.247117
	561.91	0.22131
	563.95	0.201183
	565.98	0.187255
	568.02	0.178752
	570.06	0.173937
	572.09	0.17074
	574.13	0.167466
	576.16	0.163319
	578.2	0.158587
	580.24	0.154424
	582.27	0.152372
	584.31	0.153776
	586.34	0.159315
	588.38	0.168741
	590.41	0.18089
	592.45	0.193907
	594.49	0.205623
	596.52	0.214006
	598.56	0.217606
	600.59	0.215918
	602.63	0.209579
	604.67	0.200311
	606.7	0.190577
	608.74	0.182968
	610.77	0.179461
	612.81	0.18077
	614.85	0.185998
	616.88	0.192765
	618.92	0.197829
	620.95	0.198048
	622.99	0.191402
	625.03	0.177768
	627.06	0.159171
	629.1	0.139434
	631.13	0.123289
	633.17	0.115208
	635.21	0.118243
	637.24	0.133196
	639.28	0.158313
	641.31	0.18957
	643.35	0.221469
	645.38	0.248163
	647.42	0.26466
	649.46	0.267827
	651.49	0.256996
	653.53	0.234019
	655.56	0.202784
	657.6	0.168288
	659.64	0.135522
	661.67	0.108427
	663.71	0.0891976
	665.74	0.0780981
	667.78	0.0737893
	669.82	0.0740378
	671.85	0.0765492
	673.89	0.0796549
	675.92	0.0826487
	677.96	0.0857088
	680	0.0894896
	682.03	0.0945783
	684.07	0.101042
	686.1	0.108233
	688.14	0.114916
	690.17	0.119636
	692.21	0.121196
	694.25	0.119038
	696.28	0.113443
	698.32	0.105471
	700.35	0.096733
	702.39	0.0890691
	704.43	0.0842673
	706.46	0.0838583
	708.5	0.0889834
	710.53	0.10027
	712.57	0.117653
	714.61	0.140129
	716.64	0.165533
	718.68	0.1905
	720.71	0.210797
	722.75	0.222153
	724.79	0.221517
	726.82	0.208494
	728.86	0.186516
	730.89	0.163221
	732.93	0.149662
	734.96	0.158262
	737	0.199822
	739.04	0.280287
	741.07	0.398201
	743.11	0.543701
	745.14	0.699564
	747.18	0.84423
	749.22	0.956167
	751.25	1.01844
	753.29	1.02229
	755.32	0.968789
	757.36	0.8681
	759.4	0.736739
	761.43	0.593598
	763.47	0.455926
	765.5	0.336293
	767.54	0.241191
	769.58	0.171355
	771.61	0.123372
	773.65	0.0918537
	775.68	0.0713996
	777.72	0.0578541
	779.75	0.0486855
	781.79	0.0426708
	783.83	0.0392617
	785.86	0.0380127
	787.9	0.0383084
	789.93	0.0394185
	791.97	0.0407404
	794.01	0.0420246
	796.04	0.0434231

## Sheet: Figure2a
Figure 1a
	Wavenumber (cm-1)	Signal S5	Signal S6	Signal S8
	340	0.986049	0.969078	0.968549
	341	0.965545	0.928172	0.934175
	342	0.870528	0.932597	0.900142
	343	0.99402	1.07675	1.01704
	344	0.96176	0.97336	0.949899
	345	0.94778	1.03484	0.972506
	346	1.02585	1.07043	1.00602
	347	0.963997	0.914705	0.969545
	348	0.928147	0.895544	0.954663
	349	0.969842	1.03607	0.9794
	350	0.978392	0.969387	0.923315
	351	1.0039	0.990913	0.997387
	352	0.936225	0.956778	0.997207
	353	0.942638	0.855813	0.975933
	354	0.983085	1.07743	0.975253
	355	0.945308	0.977728	0.982398
	356	1.10616	1.0137	1.00817
	357	0.979664	0.883074	0.958193
	358	1.01168	0.980446	0.97656
	359	0.96884	1.10679	0.961969
	360	0.908347	0.951627	0.928344
	361	1.00965	0.873113	0.984238
	362	0.95933	1.04276	0.990912
	363	0.928535	1.05935	0.946878
	364	1.01491	0.92293	0.943457
	365	1.04966	1.04684	1.01048
	366	0.93611	0.98263	0.985673
	367	0.88377	1.00211	0.929193
	368	0.936576	0.97893	1.00695
	369	1.00092	0.909586	1.0165
	370	1.01614	1.0565	1.01905
	371	0.94615	0.915754	0.959144
	372	0.999413	0.966239	0.976981
	373	0.875402	1.03333	0.99008
	374	0.945052	0.970658	0.984286
	375	1.07701	1.01313	1.00001
	376	0.99297	1.03459	0.96208
	377	0.93317	0.938236	0.915058
	378	0.94933	1.02638	0.939957
	379	1.1044	1.12833	1.02157
	380	1.01298	1.06509	1.00991
	381	1.01697	1.11488	1.00619
	382	1.15763	1.04004	1.01128
	383	0.973731	0.971349	0.990339
	384	1.05134	1.25399	1.03913
	385	0.881711	0.942436	0.961074
	386	1.02439	1.01883	0.989672
	387	1.03974	0.92046	0.97894
	388	0.962407	0.952335	1.01714
	389	0.985497	0.928552	0.958518
	390	0.96978	1.02559	0.987782
	391	0.942202	0.888235	1.00374
	392	1.04038	0.98423	1.01194
	393	1.04344	0.988515	1.01052
	394	0.966723	1.07967	0.970443
	395	0.940203	0.984873	0.989047
	396	0.929862	0.963783	0.96551
	397	0.969955	0.896395	0.952662
	398	0.98087	1.03503	0.927405
	399	0.997262	0.91872	0.97417
	400	0.931452	0.975003	0.975203
	401	0.938187	1.05257	0.99298
	402	0.970218	1.05659	0.997912
	403	1.00789	0.93065	0.96242
	404	1.01705	1.01018	0.964511
	405	1.16271	0.923996	0.998584
	406	1.02915	1.0547	0.986023
	407	0.957338	1.08111	0.907958
	408	1.01073	0.998087	0.939682
	409	1.03152	0.951453	0.981616
	410	1.07262	1.02001	0.941943
	411	1.0413	1.09641	0.965668
	412	1.00225	0.98549	1.02118
	413	1.06056	0.947919	0.94423
	414	1.07914	1.04461	1.04493
	415	1.04782	1.0658	0.949576
	416	1.07912	0.982064	1.0004
	417	1.01741	1.05588	1.01747
	418	1.02211	0.951174	1.03994
	419	0.958891	0.819106	0.974747
	420	0.959706	0.945351	0.928099
	421	0.930681	0.993969	0.953436
	422	1.08796	1.01347	1.02099
	423	0.99332	0.933947	1.01438
	424	0.971081	0.946904	0.977109
	425	0.926574	1.01237	0.96896
	426	0.973746	0.95272	0.932407
	427	0.970788	0.965362	0.972981
	428	0.939878	1.01907	0.965625
	429	1.00867	0.962611	0.956341
	430	0.983085	1.00053	0.974307
	431	1.0434	0.936375	1.00391
	432	0.886591	0.908814	0.967669
	433	0.890206	0.927069	0.980274
	434	0.989561	0.970949	0.98246
	435	1.05358	1.02925	1.00059
	436	1.01635	0.983757	0.988507
	437	1.00209	0.9959	1.00194
	438	0.947322	0.961173	0.99172
	439	1.02329	1.17762	0.998784
	440	0.923262	0.877785	0.963234
	441	1.03936	0.899216	0.981536
	442	0.956199	0.934698	0.993354
	443	1.02734	0.952267	1.00078
	444	0.952864	1.03801	0.976556
	445	0.924571	0.977779	0.977342
	446	1.00171	0.938873	0.955388
	447	1.01912	0.907127	0.967344
	448	0.943302	0.999061	0.937013
	449	0.964433	0.97403	0.95371
	450	1.03983	1.05287	0.964003
	451	0.99968	0.944323	0.980772
	452	0.918441	1.05056	0.961703
	453	1.02947	0.887875	0.950122
	454	1.05583	1.18153	0.992802
	455	1.01941	1.0463	0.991959
	456	0.999489	0.945721	0.959387
	457	0.896224	0.940597	0.998172
	458	0.98452	0.949674	0.9549
	459	1.00081	1.03048	1.01273
	460	1.05084	1.04094	1.01153
	461	1.06336	0.942559	0.958044
	462	1.03752	0.898287	0.973166
	463	1.03893	1.08606	0.949561
	464	1.05978	1.0208	0.962739
	465	1.13875	1.00085	0.95267
	466	1.21229	1.04403	0.956726
	467	1.30192	1.24206	1.00432
	468	1.29777	1.09818	0.912451
	469	1.33721	1.21632	0.924399
	470	1.54241	1.25109	0.919822
	471	1.63208	1.36115	0.882507
	472	1.65781	1.31585	0.827931
	473	1.76282	1.54384	0.879867
	474	1.74048	1.38977	0.838021
	475	1.84083	1.35733	0.887303
	476	1.85593	1.28876	0.862953
	477	1.75219	1.54784	0.863253
	478	1.74192	1.28868	0.890807
	479	1.47391	1.26775	0.919962
	480	1.35101	1.10751	0.927903
	481	1.26843	1.19468	0.983097
	482	1.13944	1.14396	0.975349
	483	1.13491	1.06059	0.96793
	484	0.995609	1.0958	0.945472
	485	1.1122	0.965523	0.942696
	486	1.19105	1.04019	1.0544
	487	1.01934	1.00403	1.00103
	488	1.00362	1.09739	0.960894
	489	1.00502	0.95184	0.952333
	490	1.03985	1.02358	0.945986
	491	1.10074	1.07338	0.996384
	492	1.10621	1.01081	1.00352
	493	1.06243	1.05254	0.981123
	494	0.954044	0.977566	0.953762
	495	0.964376	0.950823	0.988539
	496	0.954591	0.974861	0.943581
	497	0.954711	1.05831	0.984169
	498	1.0089	0.998213	0.965645
	499	0.966962	1.06639	0.995915
	500	1.00745	0.975234	0.965297
	501	1.04474	1.00894	0.967185
	502	0.95031	0.923816	0.982906
	503	0.949687	0.991035	0.989922
	504	1.09714	0.911166	0.968626
	505	1.00055	0.935506	0.956676
	506	0.895365	0.960987	0.962121
	507	0.811433	1.0547	0.891805
	508	1.03734	1.02398	0.988523
	509	0.918835	0.967035	0.970215
	510	0.903014	1.02066	1.00643
	511	1.04064	1.0465	0.985511
	512	0.910896	0.932294	0.959327
	513	0.861624	0.931811	0.919849
	514	1.01638	0.918803	0.941022
	515	0.894293	0.944027	0.952636
	516	0.956637	0.942848	0.935535
	517	0.997242	1.01715	0.970498
	518	0.974877	1.03456	0.965943
	519	1.00832	0.962592	0.898906
	520	1.00766	0.987717	0.98276
	521	0.986472	1.08635	0.965492
	522	1.04667	0.997367	0.953732
	523	1.05377	0.975464	0.932521
	524	0.914408	0.92405	0.917222
	525	0.916523	1.04444	0.974055
	526	0.983025	0.948353	0.93852
	527	0.858312	0.866897	0.960588
	528	0.984607	1.01505	0.962711
	529	0.949924	1.07952	0.939203
	530	1.03315	1.13979	0.946283
	531	1.00194	0.987657	0.995979
	532	0.98593	0.907362	0.953702
	533	1.11238	1.09597	0.988199
	534	0.996135	1.0366	0.978263
	535	0.933736	0.977403	0.970473
	536	0.975762	0.959144	0.955928
	537	0.96651	0.999626	1.01721
	538	1.00432	1.02362	0.976129
	539	1.1169	1.12087	1.00029
	540	1.05836	1.01148	0.984279
	541	0.965833	0.97456	0.978429
	542	0.941626	0.908749	0.942176
	543	0.994403	0.916686	0.974544
	544	1.09967	0.9868	0.963267
	545	1.05119	0.977556	1.02489
	546	1.07153	0.976249	0.967633
	547	0.906341	1.00427	0.9553
	548	1.05188	1.16082	1.00546
	549	0.929769	0.95705	0.95949
	550	1.08209	1.06641	1.04159
	551	0.905396	1.04181	0.932254
	552	1.02631	1.0047	0.959474
	553	1.05411	0.970769	1.00344
	554	0.99859	0.98132	0.983545
	555	1.0232	0.922548	0.937587
	556	0.989877	0.988101	1.00502
	557	1.10629	1.06936	1.04039
	558	1.01165	0.996103	0.97949
	559	0.962227	0.988149	0.982004
	560	0.986877	0.92615	0.921607
	561	1.05527	1.03264	1.0188
	562	0.967297	1.04053	1.00592
	563	1.04215	0.922761	0.983643
	564	0.982527	0.961517	0.951833
	565	0.855801	0.928383	0.916597
	566	0.879821	0.99441	0.973865
	567	1.05536	1.03882	0.967022
	568	1.03134	0.887679	0.955671
	569	1.01436	0.995467	0.958619
	570	0.990564	0.960997	0.994729
	571	1.05154	0.97375	0.927603
	572	0.961019	0.968863	0.913839
	573	0.973086	1.04488	0.983044
	574	0.910902	0.924506	0.955578
	575	0.93062	0.991696	0.963934
	576	1.14768	1.03167	0.972267
	577	1.00941	0.984957	0.961155
	578	0.920513	0.90937	0.948499
	579	1.09304	0.983541	1.00305
	580	0.913055	0.993786	0.963539
	581	1.0415	1.06872	0.976847
	582	1.04035	0.980094	0.980796
	583	0.996906	0.917171	0.942049
	584	0.921371	0.94575	0.936719
	585	0.971175	0.935021	0.950371
	586	0.995896	0.951694	0.947319
	587	0.982617	1.0282	0.958498
	588	0.966557	1.13277	0.950733
	589	0.97166	0.880536	0.973771
	590	1.03545	1.03422	0.979493
	591	0.941874	0.99399	0.979503
	592	1.12101	1.06211	0.952997
	593	1.04972	1.13851	0.967219
	594	0.961581	1.04101	0.910581
	595	1.04723	1.06516	0.972854
	596	0.960974	0.941591	0.930376

## Sheet: Figure2b
Figure 2b
	Mass (amu)	Intensity (arb. units)
	30	0
	30.125	0
	30.25	0
	30.375	0
	30.5	0
	30.625	0
	30.75	0
	30.875	0
	31	0
	31.125	0
	31.25	0
	31.375	0
	31.5	0
	31.625	0
	31.75	0
	31.875	0
	32	0
	32.125	0
	32.25	0
	32.375	0
	32.5	0
	32.625	0
	32.75	0
	32.875	0
	33	0
	33.125	0
	33.25	0
	33.375	0
	33.5	0
	33.625	0
	33.75	0
	33.875	0
	34	0
	34.125	0
	34.25	0
	34.375	0
	34.5	0
	34.625	0
	34.75	0
	34.875	0
	35	0
	35.125	0
	35.25	0
	35.375	0
	35.5	0
	35.625	0
	35.75	0
	35.875	0
	36	0
	36.125	0
	36.25	0
	36.375	0
	36.5	0
	36.625	0
	36.75	0
	36.875	0
	37	0
	37.125	0
	37.25	0
	37.375	0
	37.5	0
	37.625	0
	37.75	0
	37.875	0
	38	0
	38.125	0
	38.25	0
	38.375	0
	38.5	0
	38.625	0
	38.75	0
	38.875	0
	39	0
	39.125	0
	39.25	0
	39.375	0
	39.5	0
	39.625	0
	39.75	0
	39.875	0
	40	0
	40.125	0
	40.25	0
	40.375	0
	40.5	0
	40.625	0
	40.75	0
	40.875	0
	41	0
	41.125	0
	41.25	0
	41.375	0
	41.5	0
	41.625	0
	41.75	0
	41.875	0
	42	0
	42.125	0
	42.25	0
	42.375	0
	42.5	0
	42.625	0
	42.75	0
	42.875	0
	43	0
	43.125	0
	43.25	0
	43.375	0
	43.5	0
	43.625	0
	43.75	0
	43.875	0
	44	0
	44.125	0
	44.25	0
	44.375	0
	44.5	0
	44.625	0
	44.75	0
	44.875	0
	45	0
	45.125	0
	45.25	0
	45.375	0
	45.5	0
	45.625	0
	45.75	0
	45.875	0
	46	0
	46.125	0
	46.25	0
	46.375	0
	46.5	0
	46.625	0
	46.75	0
	46.875	0
	47	0
	47.125	0
	47.25	0
	47.375	0
	47.5	0
	47.625	0
	47.75	0
	47.875	0
	48	0
	48.125	0
	48.25	0
	48.375	0
	48.5	0
	48.625	0
	48.75	0
	48.875	0
	49	0
	49.125	0
	49.25	0
	49.375	0
	49.5	0
	49.625	0
	49.75	0
	49.875	0
	50	0
	50.125	0
	50.25	0
	50.375	0
	50.5	0
	50.625	0
	50.75	0
	50.875	0
	51	0
	51.125	0
	51.25	0
	51.375	0
	51.5	0
	51.625	0
	51.75	0
	51.875	0
	52	0
	52.125	0
	52.25	0
	52.375	0
	52.5	0
	52.625	0
	52.75	0
	52.875	0
	53	0
	53.125	0
	53.25	0
	53.375	0
	53.5	0
	53.625	0
	53.75	0
	53.875	0
	54	0
	54.125	0
	54.25	0
	54.375	0
	54.5	0
	54.625	0
	54.75	0
	54.875	0
	55	0
	55.125	0
	55.25	0
	55.375	0
	55.5	0
	55.625	0
	55.75	0
	55.875	0
	56	0
	56.125	0
	56.25	0
	56.375	0
	56.5	0
	56.625	0
	56.75	0
	56.875	0
	57	0
	57.125	0
	57.25	0
	57.375	0
	57.5	0
	57.625	0
	57.75	0
	57.875	0
	58	0
	58.125	0
	58.25	0
	58.375	0
	58.5	0
	58.625	0
	58.75	0
	58.875	0
	59	0
	59.125	0
	59.25	0
	59.375	0
	59.5	0
	59.625	0
	59.75	0
	59.875	0
	60	0
	60.125	0
	60.25	0
	60.375	0
	60.5	0
	60.625	0
	60.75	0
	60.875	0
	61	0
	61.125	0
	61.25	0
	61.375	0
	61.5	0
	61.625	0
	61.75	0
	61.875	0
	62	0
	62.125	0
	62.25	0
	62.375	0
	62.5	0
	62.625	0
	62.75	0
	62.875	0
	63	0
	63.125	0
	63.25	0
	63.375	0
	63.5	0
	63.625	0
	63.75	0
	63.875	0
	64	0
	64.125	0
	64.25	0
	64.375	0
	64.5	0
	64.625	0
	64.75	0
	64.875	0
	65	0
	65.125	0
	65.25	0
	65.375	0
	65.5	0
	65.625	0
	65.75	0
	65.875	0
	66	0
	66.125	0
	66.25	0
	66.375	0
	66.5	0
	66.625	0
	66.75	0
	66.875	0
	67	0
	67.125	0
	67.25	0
	67.375	0
	67.5	0
	67.625	0
	67.75	0
	67.875	0
	68	0
	68.125	0
	68.25	0
	68.375	0
	68.5	0
	68.625	0
	68.75	0
	68.875	0
	69	0
	69.125	0
	69.25	0
	69.375	0
	69.5	0
	69.625	0
	69.75	0
	69.875	0
	70	0
	70.125	0
	70.25	0
	70.375	0
	70.5	0
	70.625	0
	70.75	0
	70.875	0
	71	0
	71.125	0
	71.25	0
	71.375	0
	71.5	0
	71.625	0
	71.75	0
	71.875	0
	72	0
	72.125	0
	72.25	0
	72.375	0
	72.5	0
	72.625	0
	72.75	0
	72.875	0
	73	0
	73.125	0
	73.25	0
	73.375	0
	73.5	0
	73.625	0
	73.75	0
	73.875	0
	74	0
	74.125	0
	74.25	0
	74.375	0
	74.5	0
	74.625	0
	74.75	0
	74.875	0
	75	0
	75.125	0
	75.25	0
	75.375	0
	75.5	0
	75.625	0
	75.75	0
	75.875	0
	76	0
	76.125	0
	76.25	0
	76.375	0
	76.5	0
	76.625	0
	76.75	0
	76.875	0
	77	0
	77.125	0
	77.25	0
	77.375	0
	77.5	0
	77.625	0
	77.75	0
	77.875	0
	78	0
	78.125	0
	78.25	0
	78.375	0
	78.5	0
	78.625	0
	78.75	0
	78.875	0
	79	0
	79.125	72
	79.25	3
	79.375	0
	79.5	0
	79.625	0
	79.75	0
	79.875	0
	80	0
	80.125	29
	80.25	0
	80.375	0
	80.5	0
	80.625	0
	80.75	0
	80.875	0
	81	20
	81.125	89
	81.25	67
	81.375	2
	81.5	0
	81.625	0
	81.75	0
	81.875	0
	82	0
	82.125	0
	82.25	0
	82.375	0
	82.5	0
	82.625	0
	82.75	0
	82.875	0
	83	0
	83.125	9
	83.25	160
	83.375	8
	83.5	0
	83.625	0
	83.75	0
	83.875	0
	84	0
	84.125	0
	84.25	0
	84.375	0
	84.5	0
	84.625	0
	84.75	0
	84.875	0
	85	3
	85.125	268
	85.25	86
	85.375	39
	85.5	0
	85.625	0
	85.75	0
	85.875	0
	86	0
	86.125	0
	86.25	0
	86.375	0
	86.5	0
	86.625	0
	86.75	0
	86.875	0
	87	0
	87.125	41
	87.25	0
	87.375	0
	87.5	0
	87.625	0
	87.75	0
	87.875	0
	88	0
	88.125	0
	88.25	0
	88.375	0
	88.5	0
	88.625	0
	88.75	0
	88.875	0
	89	0
	89.125	0
	89.25	0
	89.375	0
	89.5	0
	89.625	0
	89.75	0
	89.875	0
	90	0
	90.125	0
	90.25	0
	90.375	0
	90.5	0
	90.625	0
	90.75	0
	90.875	0
	91	0
	91.125	0
	91.25	0
	91.375	0
	91.5	0
	91.625	0
	91.75	0
	91.875	5
	92	110
	92.125	6
	92.25	0
	92.375	0
	92.5	0
	92.625	0
	92.75	0
	92.875	0
	93	0
	93.125	2
	93.25	0
	93.375	0
	93.5	0
	93.625	0
	93.75	0
	93.875	0
	94	0
	94.125	0
	94.25	0
	94.375	0
	94.5	0
	94.625	0
	94.75	0
	94.875	0
	95	44
	95.125	100
	95.25	3
	95.375	0
	95.5	8
	95.625	275
	95.75	1342
	95.875	1900
	96	622
	96.125	48
	96.25	15
	96.375	0
	96.5	0
	96.625	0
	96.75	74
	96.875	136
	97	201
	97.125	61
	97.25	66
	97.375	2
	97.5	0
	97.625	0
	97.75	0
	97.875	0
	98	0
	98.125	0
	98.25	0
	98.375	0
	98.5	0
	98.625	0
	98.75	2
	98.875	209
	99	74
	99.125	3
	99.25	0
	99.375	0
	99.5	0
	99.625	0
	99.75	0
	99.875	0
	100	0
	100.125	0
	100.25	0
	100.375	0
	100.5	0
	100.625	0
	100.75	0
	100.875	0
	101	64
	101.125	3
	101.25	0
	101.375	0
	101.5	0
	101.625	0
	101.75	0
	101.875	0
	102	0
	102.125	0
	102.25	0
	102.375	0
	102.5	0
	102.625	0
	102.75	0
	102.875	0
	103	0
	103.125	0
	103.25	0
	103.375	0
	103.5	0
	103.625	0
	103.75	0
	103.875	0
	104	0
	104.125	0
	104.25	0
	104.375	0
	104.5	0
	104.625	0
	104.75	0
	104.875	44
	105	0
	105.125	0
	105.25	0
	105.375	0
	105.5	0
	105.625	0
	105.75	0
	105.875	0
	106	0
	106.125	0
	106.25	0
	106.375	0
	106.5	0
	106.625	0
	106.75	13
	106.875	0
	107	0
	107.125	39
	107.25	0
	107.375	0
	107.5	0
	107.625	0
	107.75	0
	107.875	0
	108	0
	108.125	1
	108.25	98
	108.375	5
	108.5	0
	108.625	0
	108.75	1
	108.875	114
	109	115
	109.125	58
	109.25	3
	109.375	0
	109.5	0
	109.625	0
	109.75	0
	109.875	14
	110	0
	110.125	0
	110.25	0
	110.375	0
	110.5	0
	110.625	0
	110.75	2
	110.875	191
	111	352
	111.125	16
	111.25	1
	111.375	91
	111.5	5
	111.625	0
	111.75	0
	111.875	47
	112	3
	112.125	0
	112.25	0
	112.375	0
	112.5	0
	112.625	0
	112.75	0
	112.875	0
	113	0
	113.125	42
	113.25	0
	113.375	0
	113.5	0
	113.625	0
	113.75	0
	113.875	0
	114	19
	114.125	0
	114.25	0
	114.375	0
	114.5	0
	114.625	0
	114.75	0
	114.875	70
	115	55
	115.125	0
	115.25	0
	115.375	0
	115.5	0
	115.625	0
	115.75	0
	115.875	35
	116	2
	116.125	0
	116.25	0
	116.375	0
	116.5	0
	116.625	0
	116.75	0
	116.875	0
	117	0
	117.125	0
	117.25	0
	117.375	0
	117.5	0
	117.625	0
	117.75	0
	117.875	0
	118	0
	118.125	0
	118.25	0
	118.375	0
	118.5	0
	118.625	0
	118.75	1
	118.875	101
	119	28
	119.125	0
	119.25	0
	119.375	0
	119.5	0
	119.625	0
	119.75	0
	119.875	0
	120	0
	120.125	1
	120.25	120
	120.375	5
	120.5	0
	120.625	0
	120.75	14
	120.875	87
	121	80
	121.125	3
	121.25	0
	121.375	0
	121.5	0
	121.625	0
	121.75	0
	121.875	0
	122	0
	122.125	0
	122.25	0
	122.375	0
	122.5	0
	122.625	0
	122.75	60
	122.875	321
	123	31
	123.125	0
	123.25	0
	123.375	0
	123.5	0
	123.625	0
	123.75	0
	123.875	0
	124	0
	124.125	0
	124.25	0
	124.375	0
	124.5	0
	124.625	52
	124.75	53
	124.875	9
	125	113
	125.125	3
	125.25	0
	125.375	0
	125.5	0
	125.625	0
	125.75	0
	125.875	0
	126	0
	126.125	0
	126.25	1
	126.375	98
	126.5	10
	126.625	24
	126.75	91
	126.875	238
	127	91
	127.125	5
	127.25	99
	127.375	216
	127.5	1036
	127.625	2233
	127.75	352
	127.875	303
	128	20
	128.125	20
	128.25	0
	128.375	0
	128.5	0
	128.625	2
	128.75	216
	128.875	106
	129	49
	129.125	2
	129.25	0
	129.375	0
	129.5	0
	129.625	0
	129.75	0
	129.875	0
	130	0
	130.125	0
	130.25	0
	130.375	0
	130.5	0
	130.625	0
	130.75	0
	130.875	0
	131	0
	131.125	0
	131.25	0
	131.375	0
	131.5	0
	131.625	0
	131.75	0
	131.875	0
	132	0
	132.125	0
	132.25	0
	132.375	0
	132.5	0
	132.625	1
	132.75	151
	132.875	6
	133	0
	133.125	0
	133.25	0
	133.375	0
	133.5	0
	133.625	0
	133.75	0
	133.875	0
	134	0
	134.125	0
	134.25	2
	134.375	193
	134.5	10
	134.625	74
	134.75	156
	134.875	139
	135	5
	135.125	0
	135.25	0
	135.375	0
	135.5	0
	135.625	2
	135.75	167
	135.875	8
	136	0
	136.125	0
	136.25	0
	136.375	0
	136.5	14
	136.625	0
	136.75	43
	136.875	6
	137	72
	137.125	3
	137.25	0
	137.375	0
	137.5	0
	137.625	0
	137.75	0
	137.875	0
	138	0
	138.125	0
	138.25	0
	138.375	0
	138.5	1
	138.625	97
	138.75	4
	138.875	58
	139	2
	139.125	0
	139.25	0
	139.375	2
	139.5	180
	139.625	9
	139.75	0
	139.875	12
	140	57
	140.125	17
	140.25	0
	140.375	0
	140.5	0
	140.625	0
	140.75	77
	140.875	128
	141	73
	141.125	0
	141.25	0
	141.375	0
	141.5	0
	141.625	0
	141.75	0
	141.875	10
	142	0
	142.125	0
	142.25	0
	142.375	2
	142.5	197
	142.625	13
	142.75	275
	142.875	194
	143	136
	143.125	6
	143.25	0
	143.375	0
	143.5	0
	143.625	5
	143.75	425
	143.875	27
	144	0
	144.125	0
	144.25	0
	144.375	0
	144.5	0
	144.625	0
	144.75	54
	144.875	13
	145	0
	145.125	0
	145.25	0
	145.375	0
	145.5	0
	145.625	0
	145.75	0
	145.875	0
	146	0
	146.125	0
	146.25	0
	146.375	0
	146.5	0
	146.625	1
	146.75	134
	146.875	27
	147	0
	147.125	0
	147.25	0
	147.375	0
	147.5	0
	147.625	0
	147.75	0
	147.875	0
	148	0
	148.125	0
	148.25	0
	148.375	0
	148.5	1
	148.625	152
	148.75	334
	148.875	16
	149	12
	149.125	0
	149.25	0
	149.375	0
	149.5	0
	149.625	0
	149.75	0
	149.875	0
	150	0
	150.125	0
	150.25	0
	150.375	0
	150.5	0
	150.625	2
	150.75	159
	150.875	8
	151	0
	151.125	0
	151.25	0
	151.375	0
	151.5	0
	151.625	0
	151.75	0
	151.875	0
	152	0
	152.125	0
	152.25	0
	152.375	0
	152.5	0
	152.625	1
	152.75	92
	152.875	121
	153	27
	153.125	0
	153.25	0
	153.375	0
	153.5	0
	153.625	0
	153.75	21
	153.875	0
	154	0
	154.125	0
	154.25	0
	154.375	0
	154.5	0
	154.625	4
	154.75	41
	154.875	2
	155	0
	155.125	59
	155.25	3
	155.375	9
	155.5	0
	155.625	0
	155.75	0
	155.875	0
	156	0
	156.125	0
	156.25	0
	156.375	0
	156.5	1
	156.625	119
	156.75	348
	156.875	232
	157	50
	157.125	6
	157.25	242
	157.375	400
	157.5	169
	157.625	550
	157.75	164
	157.875	488
	158	535
	158.125	866
	158.25	214
	158.375	551
	158.5	686
	158.625	1049
	158.75	748
	158.875	923
	159	3794
	159.125	3936
	159.25	15136
	159.375	101261
	159.5	169775
	159.625	56207
	159.75	12842
	159.875	3518
	160	1143
	160.125	934
	160.25	325
	160.375	109
	160.5	8
	160.625	0
	160.75	0
	160.875	0
	161	0
	161.125	0
	161.25	0
	161.375	0
	161.5	0
	161.625	0
	161.75	0
	161.875	0
	162	0
	162.125	0
	162.25	4
	162.375	125
	162.5	25
	162.625	132
	162.75	383
	162.875	124
	163	4
	163.125	0
	163.25	0
	163.375	0
	163.5	0
	163.625	0
	163.75	0
	163.875	0
	164	0
	164.125	0
	164.25	0
	164.375	0
	164.5	0
	164.625	0
	164.75	0
	164.875	0
	165	0
	165.125	0
	165.25	0
	165.375	0
	165.5	0
	165.625	0
	165.75	0
	165.875	0
	166	0
	166.125	0
	166.25	0
	166.375	69
	166.5	4
	166.625	0
	166.75	2
	166.875	170
	167	7
	167.125	0
	167.25	29
	167.375	1
	167.5	74
	167.625	3
	167.75	0
	167.875	0
	168	0
	168.125	0
	168.25	0
	168.375	0
	168.5	0
	168.625	0
	168.75	0
	168.875	0
	169	0
	169.125	0
	169.25	0
	169.375	0
	169.5	0
	169.625	0
	169.75	72
	169.875	11
	170	0
	170.125	0
	170.25	0
	170.375	1
	170.5	112
	170.625	313
	170.75	147
	170.875	90
	171	72
	171.125	4
	171.25	0
	171.375	0
	171.5	0
	171.625	0
	171.75	0
	171.875	0
	172	0
	172.125	0
	172.25	0
	172.375	0
	172.5	1
	172.625	151
	172.75	83
	172.875	3
	173	0
	173.125	0
	173.25	0
	173.375	0
	173.5	0
	173.625	0
	173.75	0
	173.875	0
	174	0
	174.125	0
	174.25	0
	174.375	0
	174.5	0
	174.625	0
	174.75	0
	174.875	0
	175	0
	175.125	0
	175.25	0
	175.375	0
	175.5	0
	175.625	0
	175.75	0
	175.875	0
	176	0
	176.125	0
	176.25	0
	176.375	0
	176.5	0
	176.625	0
	176.75	0
	176.875	0
	177	0
	177.125	0
	177.25	0
	177.375	0
	177.5	0
	177.625	0
	177.75	0
	177.875	0
	178	0
	178.125	0
	178.25	0
	178.375	0
	178.5	0
	178.625	0
	178.75	0
	178.875	6
	179	0
	179.125	0
	179.25	0
	179.375	0
	179.5	0
	179.625	0
	179.75	0
	179.875	0
	180	0
	180.125	0
	180.25	0
	180.375	1
	180.5	83
	180.625	48
	180.75	91
	180.875	38
	181	0
	181.125	0
	181.25	0
	181.375	0
	181.5	32
	181.625	1
	181.75	102
	181.875	5
	182	0
	182.125	0
	182.25	0
	182.375	0
	182.5	0
	182.625	68
	182.75	94
	182.875	4
	183	0
	183.125	0
	183.25	0
	183.375	0
	183.5	0
	183.625	29
	183.75	2
	183.875	0
	184	19
	184.125	24
	184.25	0
	184.375	0
	184.5	30
	184.625	223
	184.75	629
	184.875	254
	185	486
	185.125	21
	185.25	0
	185.375	1
	185.5	82
	185.625	4
	185.75	0
	185.875	0
	186	0
	186.125	0
	186.25	0
	186.375	0
	186.5	0
	186.625	0
	186.75	0
	186.875	0
	187	0
	187.125	0
	187.25	0
	187.375	0
	187.5	0
	187.625	0
	187.75	20
	187.875	19
	188	16
	188.125	0
	188.25	0
	188.375	53
	188.5	3
	188.625	14
	188.75	31
	188.875	37
	189	3
	189.125	17
	189.25	70
	189.375	237
	189.5	174
	189.625	186
	189.75	522
	189.875	535
	190	267
	190.125	511
	190.25	294
	190.375	544
	190.5	176
	190.625	438
	190.75	406
	190.875	511
	191	1215
	191.125	1943
	191.25	10391
	191.375	45151
	191.5	47617
	191.625	14674
	191.75	4521
	191.875	1200
	192	131
	192.125	37
	192.25	41
	192.375	28
	192.5	85
	192.625	25
	192.75	7
	192.875	0
	193	0
	193.125	0
	193.25	0
	193.375	0
	193.5	0
	193.625	0
	193.75	67
	193.875	3
	194	0
	194.125	0
	194.25	0
	194.375	0
	194.5	11
	194.625	1
	194.75	107
	194.875	5
	195	0
	195.125	0
	195.25	0
	195.375	0
	195.5	0
	195.625	0
	195.75	0
	195.875	0
	196	56
	196.125	6
	196.25	0
	196.375	0
	196.5	0
	196.625	0
	196.75	0
	196.875	0
	197	0
	197.125	0
	197.25	2
	197.375	0
	197.5	0
	197.625	2
	197.75	218
	197.875	14
	198	34
	198.125	2
	198.25	1
	198.375	94
	198.5	20
	198.625	43
	198.75	329
	198.875	96
	199	4
	199.125	0
	199.25	0
	199.375	0
	199.5	0
	199.625	0
	199.75	0
	199.875	0
	200	0
	200.125	0
	200.25	0
	200.375	0
	200.5	0
	200.625	0
	200.75	0
	200.875	0
	201	0
	201.125	0
	201.25	0
	201.375	0
	201.5	0
	201.625	0
	201.75	0
	201.875	8
	202	0
	202.125	0
	202.25	0
	202.375	0
	202.5	0
	202.625	0
	202.75	0
	202.875	0
	203	0
	203.125	0
	203.25	0
	203.375	0
	203.5	0
	203.625	0
	203.75	0
	203.875	0
	204	0
	204.125	0
	204.25	0
	204.375	0
	204.5	0
	204.625	0
	204.75	68
	204.875	0
	205	0
	205.125	0
	205.25	0
	205.375	0
	205.5	0
	205.625	0
	205.75	0
	205.875	0
	206	0
	206.125	0
	206.25	0
	206.375	0
	206.5	0
	206.625	0
	206.75	0
	206.875	0
	207	0
	207.125	0
	207.25	0
	207.375	0
	207.5	0
	207.625	42
	207.75	0
	207.875	0
	208	0
	208.125	0
	208.25	0
	208.375	0
	208.5	21
	208.625	0
	208.75	28
	208.875	0
	209	0
	209.125	0
	209.25	0
	209.375	0
	209.5	0
	209.625	3
	209.75	241
	209.875	73
	210	12
	210.125	0
	210.25	0
	210.375	0
	210.5	0
	210.625	5
	210.75	386
	210.875	25
	211	0
	211.125	0
	211.25	0
	211.375	0
	211.5	0
	211.625	44
	211.75	3
	211.875	0
	212	0
	212.125	0
	212.25	0
	212.375	0
	212.5	2
	212.625	195
	212.75	174
	212.875	213
	213	35
	213.125	0
	213.25	0
	213.375	0
	213.5	0
	213.625	0
	213.75	0
	213.875	0
	214	0
	214.125	0
	214.25	0
	214.375	0
	214.5	0
	214.625	0
	214.75	0
	214.875	0
	215	0
	215.125	0
	215.25	0
	215.375	0
	215.5	0
	215.625	0
	215.75	0
	215.875	0
	216	0
	216.125	53
	216.25	7
	216.375	0
	216.5	0
	216.625	0
	216.75	0
	216.875	0
	217	0
	217.125	0
	217.25	0
	217.375	0
	217.5	0
	217.625	0
	217.75	0
	217.875	39
	218	0
	218.125	0
	218.25	1
	218.375	90
	218.5	365
	218.625	329
	218.75	1463
	218.875	2758
	219	745
	219.125	384
	219.25	19
	219.375	0
	219.5	0
	219.625	0
	219.75	25
	219.875	115
	220	6
	220.125	0
	220.25	0
	220.375	0
	220.5	0
	220.625	0
	220.75	0
	220.875	0
	221	0
	221.125	0
	221.25	0
	221.375	0
	221.5	0
	221.625	0
	221.75	0
	221.875	0
	222	0
	222.125	0
	222.25	0
	222.375	0
	222.5	0
	222.625	0
	222.75	5
	222.875	0
	223	0
	223.125	0
	223.25	0
	223.375	0
	223.5	0
	223.625	0
	223.75	0
	223.875	0
	224	0
	224.125	0
	224.25	0
	224.375	0
	224.5	1
	224.625	107
	224.75	5
	224.875	0
	225	0
	225.125	0
	225.25	0
	225.375	0
	225.5	0
	225.625	0
	225.75	20
	225.875	0
	226	0
	226.125	0
	226.25	1
	226.375	114
	226.5	9
	226.625	154
	226.75	201
	226.875	58
	227	8
	227.125	0
	227.25	21
	227.375	40
	227.5	3
	227.625	85
	227.75	426
	227.875	53
	228	0
	228.125	0
	228.25	0
	228.375	0
	228.5	0
	228.625	0
	228.75	0
	228.875	0
	229	0
	229.125	0
	229.25	0
	229.375	0
	229.5	0
	229.625	0
	229.75	0
	229.875	0
	230	0
	230.125	0
	230.25	0
	230.375	0
	230.5	0
	230.625	0
	230.75	0
	230.875	0
	231	0
	231.125	0
	231.25	0
	231.375	0
	231.5	0
	231.625	0
	231.75	0
	231.875	0
	232	0
	232.125	0
	232.25	0
	232.375	0
	232.5	0
	232.625	0
	232.75	0
	232.875	0
	233	0
	233.125	0
	233.25	0
	233.375	0
	233.5	0
	233.625	0
	233.75	0
	233.875	0
	234	0
	234.125	0
	234.25	0
	234.375	0
	234.5	0
	234.625	0
	234.75	0
	234.875	0
	235	0
	235.125	0
	235.25	0
	235.375	0
	235.5	0
	235.625	0
	235.75	0
	235.875	22
	236	2
	236.125	174
	236.25	20
	236.375	335
	236.5	357
	236.625	715
	236.75	2740
	236.875	4408
	237	1729
	237.125	198
	237.25	96
	237.375	47
	237.5	36
	237.625	4
	237.75	272
	237.875	234
	238	145
	238.125	7
	238.25	0
	238.375	0
	238.5	0
	238.625	0
	238.75	63
	238.875	3
	239	0
	239.125	0
	239.25	0
	239.375	0
	239.5	0
	239.625	0
	239.75	71
	239.875	3
	240	0
	240.125	0
	240.25	0
	240.375	0
	240.5	0
	240.625	0
	240.75	0
	240.875	71
	241	33
	241.125	0
	241.25	0
	241.375	0
	241.5	0
	241.625	0
	241.75	0
	241.875	0
	242	0
	242.125	0
	242.25	0
	242.375	0
	242.5	0
	242.625	0
	242.75	0
	242.875	0
	243	0
	243.125	0
	243.25	0
	243.375	0
	243.5	0
	243.625	0
	243.75	0
	243.875	0
	244	0
	244.125	0
	244.25	0
	244.375	0
	244.5	0
	244.625	0
	244.75	0
	244.875	0
	245	0
	245.125	0
	245.25	0
	245.375	0
	245.5	0
	245.625	0
	245.75	0
	245.875	0
	246	0
	246.125	0
	246.25	0
	246.375	0
	246.5	0
	246.625	0
	246.75	0
	246.875	0
	247	0
	247.125	0
	247.25	0
	247.375	0
	247.5	0
	247.625	0
	247.75	0
	247.875	0
	248	0
	248.125	0
	248.25	0
	248.375	0
	248.5	0
	248.625	0
	248.75	0
	248.875	0
	249	0
	249.125	0
	249.25	0
	249.375	0
	249.5	0
	249.625	0
	249.75	0
	249.875	0
	250	0
	250.125	0
	250.25	0
	250.375	0
	250.5	0
	250.625	0
	250.75	0
	250.875	0
	251	0
	251.125	0
	251.25	1
	251.375	104
	251.5	6
	251.625	0
	251.75	0
	251.875	0
	252	0
	252.125	0
	252.25	0
	252.375	0
	252.5	1
	252.625	116
	252.75	15
	252.875	190
	253	12
	253.125	48
	253.25	510
	253.375	205
	253.5	25
	253.625	289
	253.75	201
	253.875	368
	254	127
	254.125	240
	254.25	239
	254.375	448
	254.5	619
	254.625	1828
	254.75	2731
	254.875	3811
	255	2495
	255.125	1535
	255.25	5139
	255.375	14843
	255.5	13744
	255.625	4694
	255.75	4163
	255.875	2659
	256	848
	256.125	677
	256.25	418
	256.375	226
	256.5	12
	256.625	0
	256.75	0
	256.875	0
	257	0
	257.125	0
	257.25	0
	257.375	0
	257.5	0
	257.625	0
	257.75	0
	257.875	0
	258	0
	258.125	0
	258.25	0
	258.375	0
	258.5	0
	258.625	0
	258.75	0
	258.875	0
	259	0
	259.125	0
	259.25	0
	259.375	0
	259.5	0
	259.625	0
	259.75	0
	259.875	0
	260	0
	260.125	0
	260.25	0
	260.375	0
	260.5	0
	260.625	0
	260.75	0
	260.875	0
	261	0
	261.125	0
	261.25	0
	261.375	0
	261.5	0
	261.625	0
	261.75	0
	261.875	0
	262	0
	262.125	0
	262.25	0
	262.375	0
	262.5	0
	262.625	0
	262.75	0
	262.875	0
	263	0
	263.125	0
	263.25	0
	263.375	0
	263.5	0
	263.625	0
	263.75	0
	263.875	0
	264	0
	264.125	0
	264.25	0
	264.375	0
	264.5	0
	264.625	0
	264.75	26
	264.875	36
	265	2
	265.125	0
	265.25	0
	265.375	0
	265.5	0
	265.625	0
	265.75	0
	265.875	0
	266	0
	266.125	0
	266.25	0
	266.375	0
	266.5	0
	266.625	0
	266.75	0
	266.875	46
	267	0
	267.125	0
	267.25	0
	267.375	0
	267.5	0
	267.625	0
	267.75	0
	267.875	0
	268	0
	268.125	0
	268.25	0
	268.375	0
	268.5	0
	268.625	0
	268.75	37
	268.875	9
	269	0
	269.125	0
	269.25	0
	269.375	0
	269.5	0
	269.625	3
	269.75	0
	269.875	0
	270	0
	270.125	0
	270.25	0
	270.375	0
	270.5	0
	270.625	0
	270.75	0
	270.875	0
	271	0
	271.125	0
	271.25	0
	271.375	0
	271.5	0
	271.625	0
	271.75	0
	271.875	0
	272	0
	272.125	0
	272.25	0
	272.375	0
	272.5	0
	272.625	0
	272.75	0
	272.875	0
	273	0
	273.125	0
	273.25	0
	273.375	0
	273.5	0
	273.625	0
	273.75	0
	273.875	0
	274	0
	274.125	0
	274.25	0
	274.375	0
	274.5	0
	274.625	0
	274.75	0
	274.875	0
	275	0
	275.125	0
	275.25	0
	275.375	0
	275.5	0
	275.625	0
	275.75	0
	275.875	0
	276	0
	276.125	0
	276.25	0
	276.375	0
	276.5	0
	276.625	0
	276.75	0
	276.875	0
	277	0
	277.125	0
	277.25	0
	277.375	0
	277.5	0
	277.625	0
	277.75	0
	277.875	0
	278	0
	278.125	0
	278.25	0
	278.375	0
	278.5	0
	278.625	0
	278.75	0
	278.875	0
	279	0
	279.125	0
	279.25	0
	279.375	0
	279.5	0
	279.625	0
[truncated: 2,563 more rows]

## Sheet: Figure2c
Figure 2c
	M	D (eV)
	4	2.5
	5	2.1
	6	1.4
	7	3

## Sheet: Figure2d
Figure 2c
	M	D (eV)
	4	2.5
	5	1.8
	6	1.4
	7	2.9

## Sheet: Figure3a
Figure 3a
	Wavenumber (cm-1)	Infrared yield S4-	Wavenumber (cm-1)	Infrared yield S4+
	696.913	0	796.94	0
	693.914	0	793.966	0
	690.942	0	790.889	0
	687.9	0	787.898	0
	684.931	0	784.929	0
	681.942	0	781.922	0.000138297
	678.933	0	778.877	8.30028e-05
	675.95	0	775.916	0
	672.948	0	772.917	7.44102e-05
	669.972	0	769.882	0
	666.978	0	766.871	0
	663.967	0	763.942	0.000169299
	660.939	0	760.919	0.000147628
	657.938	0	757.863	0.000193114
	654.922	0	754.888	0.000152954
	651.933	0	751.936	0
	648.971	0	748.895	0.000425968
	645.953	0	745.935	0.000996
	642.963	0	742.887	0.000390815
	639.918	0	739.864	0
	636.902	0	736.92	0.001566
	633.874	0	733.945	0.003396
	630.915	0	730.941	0.003072
	627.904	0	727.908	0.00297
	624.922	0	724.953	0.004278
	621.929	0	721.917	0.007236
	618.927	0	718.907	0.01326
	615.953	0	715.922	0.018048
	612.933	0	712.962	0.024354
	609.942	0	709.925	0.036084
	606.943	0	706.914	0.038178
	603.938	0	703.928	0.057792
	600.925	0.000357003	700.918	0.071898
	597.943	0.00425	697.885	0.088956
	594.955	0.00425	694.927	0.10635
	591.926	0.00061599	691.946	0.107952
	588.928	0.00308	688.895	0.10965
	585.926	0.00581	685.918	0.11943
	582.954	0.01624	682.967	0.113652
	579.945	0.0245	679.948	0.086934
	576.934	0.02533	676.911	0.082908
	573.954	0.02856	673.945	0.067416
	570.939	0.04221	670.916	0.048996
	567.956	0.07572	667.913	0.033522
	564.94	0.10398	664.938	0.020598
	561.956	0.13587	661.945	0.013002
	558.972	0.1609	658.935	0.011496
	555.957	0.17032	655.91	0.007896
	552.975	0.18026	652.912	0.002664
	549.964	0.18346	649.942	0.001506
	546.956	0.1752	646.914	0
	543.981	0.16371	643.915	0
	540.95	0.17001	640.943	0.000218735
	537.953	0.17171	637.918	0.00078
	534.96	0.14555	634.921	0.000550021
	531.971	0.12186	631.912	9.75864e-05
	528.933	0.126	628.931	8.43102e-05
	525.956	0.13093	625.939	0.001554
	522.931	0.11052	622.898	0.00141
	519.94	0.09344	619.924	0.000179073
	516.929	0.07729	616.941	0.000201014
	513.927	0.06124	613.949	0.000114643
	510.934	0.05146	610.911	8.06208e-05
	507.949	0.02949	607.903	0
	504.948	0.026	604.961	0
	501.958	0.02408	601.938	0
	498.952	0.01769	598.946	0.000147688
	495.958	0.0079	595.912	0.000139291
	492.951	0.00395	592.944	0
	489.956	0.00388	589.97	0
	486.95	0.00398	586.958	0
	483.957	0.00211	583.942	0
	480.954	0.00292	580.956	0
	477.943	0.00188	577.968	0
	474.947	0.000935826	574.944	0
	471.943	0.000457322	571.952	0.000301972
	468.955	0.000934379	568.958	0.000271223
	465.962	0.000678332	565.963	0
	462.963	0	562.968	0
	459.982	0	559.942	0
	456.955	0	556.948	0
	453.988	0	553.955	0
	450.979	0	550.964	0
	447.968	0	547.975	0
	444.959	0	544.959	0
	441.95	0.000332115	541.947	0
	438.962	0.000305516	538.938	0
	435.958	0	535.963	0
	432.957	0	532.964	0
	429.96	0	529.942	0
	426.967	0	526.926	0
	423.962	0	523.944	0
	420.946	0	520.942	0
	417.938	0	517.947	0.000173735
	414.938	0	514.933	0.000273167
	411.946	0	511.928	0.000443116
	408.948	0	508.932	0.000301518
	405.959	0	505.945	0
	402.966	0
	399.952	0
	396.951	0
	393.949	0
	390.961	0
	387.973	0
	384.971	0
	381.956	0

## Sheet: Figure3b
Figure 3b
	Wavenumber (cm-1)	Intensity S4- (km/mol)	Intensity S4+ (km/mol)	Intensity S8+ (km/mol)
	1	0.000126681	6.36695e-17	8.95625e-16
	1.1	0.000131206	6.78396e-17	1.09324e-15
	1.2	0.000135884	7.22784e-17	1.33372e-15
	1.3	0.00014072	7.70029e-17	1.62619e-15
	1.4	0.000145719	8.20311e-17	1.98171e-15
	1.5	0.000150886	8.73822e-17	2.4136e-15
	1.6	0.000156227	9.30767e-17	2.93799e-15
	1.7	0.000161747	9.91362e-17	3.57433e-15
	1.8	0.000167452	1.05584e-16	4.34608e-15
	1.9	0.000173348	1.12444e-16	5.28154e-15
	2	0.00017944	1.19742e-16	6.41479e-15
	2.1	0.000185734	1.27506e-16	7.78687e-15
	2.2	0.000192238	1.35765e-16	9.4472e-15
	2.3	0.000198957	1.4455e-16	1.14552e-14
	2.4	0.000205898	1.53894e-16	1.38823e-14
	2.5	0.000213068	1.63832e-16	1.68143e-14
	2.6	0.000220474	1.74401e-16	2.03542e-14
	2.7	0.000228124	1.8564e-16	2.46258e-14
	2.8	0.000236025	1.97592e-16	2.97773e-14
	2.9	0.000244184	2.103e-16	3.59864e-14
	3	0.000252609	2.23812e-16	4.34662e-14
	3.1	0.00026131	2.38177e-16	5.24716e-14
	3.2	0.000270293	2.53448e-16	6.33076e-14
	3.3	0.000279568	2.69682e-16	7.6339e-14
	3.4	0.000289143	2.86938e-16	9.20017e-14
	3.5	0.000299028	3.0528e-16	1.10817e-13
	3.6	0.000309231	3.24774e-16	1.33405e-13
	3.7	0.000319763	3.45491e-16	1.60509e-13
	3.8	0.000330634	3.67507e-16	1.93013e-13
	3.9	0.000341853	3.90903e-16	2.3197e-13
	4	0.000353431	4.15761e-16	2.78635e-13
	4.1	0.000365378	4.42174e-16	3.34503e-13
	4.2	0.000377706	4.70235e-16	4.01349e-13
	4.3	0.000390426	5.00047e-16	4.81287e-13
	4.4	0.000403549	5.31715e-16	5.76826e-13
	4.5	0.000417088	5.65355e-16	6.90948e-13
	4.6	0.000431055	6.01086e-16	8.27189e-13
	4.7	0.000445461	6.39035e-16	9.89745e-13
	4.8	0.000460321	6.79339e-16	1.18359e-12
	4.9	0.000475647	7.22139e-16	1.41461e-12
	5	0.000491453	7.6759e-16	1.68979e-12
	5.1	0.000507754	8.1585e-16	2.01738e-12
	5.2	0.000524562	8.67092e-16	2.40715e-12
	5.3	0.000541894	9.21495e-16	2.87062e-12
	5.4	0.000559763	9.7925e-16	3.42144e-12
	5.5	0.000578187	1.04056e-15	4.07568e-12
	5.6	0.000597179	1.10564e-15	4.85233e-12
	5.7	0.000616758	1.17473e-15	5.77378e-12
	5.8	0.00063694	1.24805e-15	6.86641e-12
	5.9	0.000657741	1.32586e-15	8.16127e-12
	6	0.000679179	1.40844e-15	9.69494e-12
	6.1	0.000701274	1.49607e-15	1.15104e-11
	6.2	0.000724042	1.58905e-15	1.36583e-11
	6.3	0.000747504	1.68771e-15	1.6198e-11
	6.4	0.000771678	1.79239e-15	1.91993e-11
	6.5	0.000796585	1.90344e-15	2.27441e-11
	6.6	0.000822245	2.02124e-15	2.69284e-11
	6.7	0.000848679	2.14621e-15	3.18648e-11
	6.8	0.00087591	2.27876e-15	3.76853e-11
	6.9	0.000903958	2.41934e-15	4.45443e-11
	7	0.000932847	2.56845e-15	5.26224e-11
	7.1	0.0009626	2.72657e-15	6.2131e-11
	7.2	0.000993241	2.89425e-15	7.33171e-11
	7.3	0.00102479	3.07205e-15	8.64692e-11
	7.4	0.00105728	3.26057e-15	1.01924e-10
	7.5	0.00109074	3.46045e-15	1.20075e-10
	7.6	0.00112518	3.67236e-15	1.41379e-10
	7.7	0.00116064	3.897e-15	1.66371e-10
	7.8	0.00119714	4.13513e-15	1.95672e-10
	7.9	0.00123471	4.38754e-15	2.30006e-10
	8	0.00127339	4.65508e-15	2.70215e-10
	8.1	0.00131319	4.93862e-15	3.17277e-10
	8.2	0.00135416	5.2391e-15	3.72329e-10
	8.3	0.00139631	5.55753e-15	4.36692e-10
	8.4	0.0014397	5.89495e-15	5.11896e-10
	8.5	0.00148433	6.25247e-15	5.99718e-10
	8.6	0.00153026	6.63126e-15	7.02218e-10
	8.7	0.00157751	7.03257e-15	8.21781e-10
	8.8	0.00162612	7.4577e-15	9.61168e-10
	8.9	0.00167613	7.90805e-15	1.12357e-09
	9	0.00172756	8.38507e-15	1.31269e-09
	9.1	0.00178047	8.89033e-15	1.53279e-09
	9.2	0.00183488	9.42544e-15	1.78881e-09
	9.3	0.00189084	9.99215e-15	2.08642e-09
	9.4	0.00194838	1.05923e-14	2.43221e-09
	9.5	0.00200755	1.12278e-14	2.83372e-09
	9.6	0.00206839	1.19006e-14	3.29969e-09
	9.7	0.00213095	1.26131e-14	3.84016e-09
	9.8	0.00219526	1.33673e-14	4.46667e-09
	9.9	0.00226137	1.41658e-14	5.19251e-09
	10	0.00232933	1.5011e-14	6.03296e-09
	10.1	0.00239918	1.59057e-14	7.00555e-09
	10.2	0.00247098	1.68527e-14	8.13043e-09
	10.3	0.00254477	1.7855e-14	9.43069e-09
	10.4	0.0026206	1.89157e-14	1.09328e-08
	10.5	0.00269852	2.00382e-14	1.26672e-08
	10.6	0.00277859	2.1226e-14	1.46686e-08
	10.7	0.00286086	2.24828e-14	1.69768e-08
	10.8	0.00294538	2.38126e-14	1.96373e-08
	10.9	0.00303222	2.52195e-14	2.27022e-08
	11	0.00312142	2.67078e-14	2.62308e-08
	11.1	0.00321304	2.82822e-14	3.02911e-08
	11.2	0.00330716	2.99476e-14	3.49605e-08
	11.3	0.00340382	3.17092e-14	4.03273e-08
	11.4	0.00350309	3.35722e-14	4.64922e-08
	11.5	0.00360503	3.55425e-14	5.35698e-08
	11.6	0.00370971	3.76262e-14	6.16906e-08
	11.7	0.00381719	3.98295e-14	7.1003e-08
	11.8	0.00392755	4.21593e-14	8.1676e-08
	11.9	0.00404085	4.46226e-14	9.39011e-08
	12	0.00415716	4.72269e-14	1.07896e-07
	12.1	0.00427655	4.99802e-14	1.23909e-07
	12.2	0.00439911	5.28906e-14	1.42218e-07
	12.3	0.00452489	5.59672e-14	1.63143e-07
	12.4	0.00465399	5.9219e-14	1.87043e-07
	12.5	0.00478647	6.26559e-14	2.14324e-07
	12.6	0.00492242	6.62882e-14	2.4545e-07
	12.7	0.00506192	7.01267e-14	2.80939e-07
	12.8	0.00520506	7.41829e-14	3.21381e-07
	12.9	0.00535191	7.84689e-14	3.67442e-07
	13	0.00550256	8.29975e-14	4.19871e-07
	13.1	0.00565711	8.77819e-14	4.79514e-07
	13.2	0.00581564	9.28365e-14	5.47327e-07
	13.3	0.00597825	9.8176e-14	6.24383e-07
	13.4	0.00614502	1.03816e-13	7.11893e-07
	13.5	0.00631605	1.09774e-13	8.11218e-07
	13.6	0.00649145	1.16066e-13	9.23888e-07
	13.7	0.0066713	1.22711e-13	1.05162e-06
	13.8	0.00685572	1.29729e-13	1.19636e-06
	13.9	0.0070448	1.3714e-13	1.36025e-06
	14	0.00723865	1.44965e-13	1.54575e-06
	14.1	0.00743737	1.53227e-13	1.75556e-06
	14.2	0.00764108	1.61951e-13	1.99275e-06
	14.3	0.00784988	1.7116e-13	2.26073e-06
	14.4	0.0080639	1.80881e-13	2.56332e-06
	14.5	0.00828323	1.91144e-13	2.90481e-06
	14.6	0.00850801	2.01975e-13	3.28996e-06
	14.7	0.00873835	2.13408e-13	3.72412e-06
	14.8	0.00897438	2.25474e-13	4.21323e-06
	14.9	0.00921621	2.38207e-13	4.76393e-06
	15	0.00946397	2.51644e-13	5.38363e-06
	15.1	0.0097178	2.65822e-13	6.08057e-06
	15.2	0.00997782	2.80782e-13	6.86392e-06
	15.3	0.0102442	2.96566e-13	7.74389e-06
	15.4	0.010517	3.13218e-13	8.73184e-06
	15.5	0.0107964	3.30784e-13	9.84037e-06
	15.6	0.0110825	3.49314e-13	1.10835e-05
	15.7	0.0113755	3.68859e-13	1.24767e-05
	15.8	0.0116756	3.89473e-13	1.40373e-05
	15.9	0.0119828	4.11215e-13	1.57843e-05
	16	0.0122974	4.34143e-13	1.77389e-05
	16.1	0.0126194	4.58322e-13	1.99244e-05
	16.2	0.0129491	4.83817e-13	2.23669e-05
	16.3	0.0132866	5.10699e-13	2.50948e-05
	16.4	0.013632	5.39041e-13	2.81399e-05
	16.5	0.0139855	5.68922e-13	3.15369e-05
	16.6	0.0143474	6.00421e-13	3.53244e-05
	16.7	0.0147177	6.33626e-13	3.95449e-05
	16.8	0.0150966	6.68626e-13	4.4245e-05
	16.9	0.0154843	7.05515e-13	4.94764e-05
	17	0.015881	7.44394e-13	5.52956e-05
	17.1	0.0162868	7.85368e-13	6.1765e-05
	17.2	0.016702	8.28545e-13	6.8953e-05
	17.3	0.0171267	8.74042e-13	7.69349e-05
	17.4	0.0175611	9.21981e-13	8.57931e-05
	17.5	0.0180055	9.72489e-13	9.56182e-05
	17.6	0.0184599	1.0257e-12	0.000106509
	17.7	0.0189247	1.08176e-12	0.000118575
	17.8	0.0194	1.14081e-12	0.000131935
	17.9	0.0198859	1.20301e-12	0.000146719
	18	0.0203828	1.26852e-12	0.000163068
	18.1	0.0208908	1.33752e-12	0.000181139
	18.2	0.0214102	1.41018e-12	0.000201101
	18.3	0.0219411	1.4867e-12	0.000223139
	18.4	0.0224838	1.56728e-12	0.000247455
	18.5	0.0230385	1.65212e-12	0.000274269
	18.6	0.0236054	1.74144e-12	0.000303819
	18.7	0.0241848	1.83548e-12	0.000336367
	18.8	0.0247769	1.93449e-12	0.000372195
	18.9	0.0253819	2.0387e-12	0.00041161
	19	0.0260001	2.1484e-12	0.000454948
	19.1	0.0266317	2.26386e-12	0.000502569
	19.2	0.027277	2.38538e-12	0.000554868
	19.3	0.0279362	2.51327e-12	0.000612269
	19.4	0.0286095	2.64785e-12	0.000675234
	19.5	0.0292973	2.78946e-12	0.000744261
	19.6	0.0299997	2.93847e-12	0.00081989
	19.7	0.0307171	3.09524e-12	0.000902703
	19.8	0.0314498	3.26018e-12	0.00099333
	19.9	0.0321979	3.4337e-12	0.00109245
	20	0.0329617	3.61623e-12	0.00120079
	20.1	0.0337417	3.80823e-12	0.00131915
	20.2	0.0345379	4.01018e-12	0.00144837
	20.3	0.0353508	4.22257e-12	0.00158936
	20.4	0.0361805	4.44594e-12	0.00174312
	20.5	0.0370275	4.68084e-12	0.00191068
	20.6	0.0378919	4.92784e-12	0.0020932
	20.7	0.0387741	5.18756e-12	0.00229188
	20.8	0.0396745	5.46063e-12	0.00250802
	20.9	0.0405932	5.74772e-12	0.00274303
	21	0.0415307	6.04953e-12	0.00299839
	21.1	0.0424871	6.3668e-12	0.00327571
	21.2	0.043463	6.70029e-12	0.0035767
	21.3	0.0444585	7.05082e-12	0.00390317
	21.4	0.045474	7.41922e-12	0.00425709
	21.5	0.0465098	7.8064e-12	0.00464052
	21.6	0.0475663	8.21327e-12	0.00505568
	21.7	0.0486438	8.64082e-12	0.00550492
	21.8	0.0497427	9.09007e-12	0.00599077
	21.9	0.0508632	9.56208e-12	0.00651588
	22	0.0520057	1.0058e-11	0.00708309
	22.1	0.0531707	1.05789e-11	0.0076954
	22.2	0.0543584	1.11262e-11	0.00835601
	22.3	0.0555692	1.17011e-11	0.0090683
	22.4	0.0568035	1.23049e-11	0.00983586
	22.5	0.0580616	1.2939e-11	0.0106625
	22.6	0.0593439	1.3605e-11	0.0115521
	22.7	0.0606508	1.43044e-11	0.0125091
	22.8	0.0619827	1.50389e-11	0.0135378
	22.9	0.0633399	1.581e-11	0.014643
	23	0.0647228	1.66197e-11	0.0158296
	23.1	0.0661319	1.74698e-11	0.0171029
	23.2	0.0675675	1.83622e-11	0.0184684
	23.3	0.0690299	1.9299e-11	0.0199319
	23.4	0.0705197	2.02824e-11	0.0214994
	23.5	0.0720372	2.13146e-11	0.0231773
	23.6	0.0735829	2.23979e-11	0.0249723
	23.7	0.075157	2.35348e-11	0.0268914
	23.8	0.0767601	2.47279e-11	0.0289419
	23.9	0.0783926	2.59799e-11	0.0311315
	24	0.0800548	2.72936e-11	0.0334682
	24.1	0.0817473	2.86719e-11	0.0359604
	24.2	0.0834704	3.0118e-11	0.0386167
	24.3	0.0852245	3.16351e-11	0.0414462
	24.4	0.0870102	3.32266e-11	0.0444584
	24.5	0.0888278	3.48959e-11	0.047663
	24.6	0.0906778	3.66469e-11	0.0510703
	24.7	0.0925606	3.84834e-11	0.0546909
	24.8	0.0944767	4.04094e-11	0.0585357
	24.9	0.0964265	4.24292e-11	0.062616
	25	0.0984105	4.45472e-11	0.0669436
	25.1	0.100429	4.67681e-11	0.0715306
	25.2	0.102483	4.90966e-11	0.0763895
	25.3	0.104572	5.15379e-11	0.0815333
	25.4	0.106697	5.40973e-11	0.0869751
	25.5	0.108859	5.67802e-11	0.0927288
	25.6	0.111058	5.95926e-11	0.0988082
	25.7	0.113294	6.25404e-11	0.105228
	25.8	0.115568	6.56299e-11	0.112002
	25.9	0.11788	6.88679e-11	0.119147
	26	0.120232	7.22611e-11	0.126677
	26.1	0.122622	7.58169e-11	0.134609
	26.2	0.125053	7.95427e-11	0.142957
	26.3	0.127523	8.34465e-11	0.15174
	26.4	0.130035	8.75365e-11	0.160972
	26.5	0.132588	9.18213e-11	0.170672
	26.6	0.135183	9.63098e-11	0.180855
	26.7	0.137819	1.01012e-10	0.19154
	26.8	0.140499	1.05936e-10	0.202744
	26.9	0.143222	1.11094e-10	0.214485
	27	0.145989	1.16496e-10	0.226779
	27.1	0.1488	1.22154e-10	0.239645
	27.2	0.151656	1.28078e-10	0.253101
	27.3	0.154557	1.34281e-10	0.267163
	27.4	0.157504	1.40775e-10	0.281851
	27.5	0.160497	1.47575e-10	0.297182
	27.6	0.163537	1.54694e-10	0.313172
	27.7	0.166624	1.62146e-10	0.329841
	27.8	0.16976	1.69946e-10	0.347203
	27.9	0.172943	1.78111e-10	0.365277
	28	0.176175	1.86657e-10	0.384079
	28.1	0.179457	1.95601e-10	0.403624
	28.2	0.182789	2.0496e-10	0.423929
	28.3	0.18617	2.14754e-10	0.445009
	28.4	0.189603	2.25003e-10	0.466878
	28.5	0.193087	2.35726e-10	0.48955
	28.6	0.196624	2.46944e-10	0.513038
	28.7	0.200212	2.58681e-10	0.537355
	28.8	0.203854	2.70959e-10	0.562513
	28.9	0.207548	2.83802e-10	0.588522
	29	0.211297	2.97235e-10	0.615392
	29.1	0.215101	3.11285e-10	0.643133
	29.2	0.218959	3.25979e-10	0.671751
	29.3	0.222873	3.41346e-10	0.701253
	29.4	0.226842	3.57415e-10	0.731645
	29.5	0.230869	3.74217e-10	0.762932
	29.6	0.234952	3.91786e-10	0.795115
	29.7	0.239092	4.10153e-10	0.828196
	29.8	0.243291	4.29356e-10	0.862175
	29.9	0.247548	4.49429e-10	0.897051
	30	0.251864	4.70413e-10	0.93282
	30.1	0.25624	4.92345e-10	0.969477
	30.2	0.260675	5.15269e-10	1.00702
	30.3	0.265171	5.39226e-10	1.04543
	30.4	0.269728	5.64263e-10	1.08471
	30.5	0.274346	5.90425e-10	1.12483
	30.6	0.279027	6.17763e-10	1.1658
	30.7	0.283769	6.46327e-10	1.20759
	30.8	0.288574	6.76169e-10	1.25018
	30.9	0.293443	7.07346e-10	1.29356
	31	0.298375	7.39915e-10	1.3377
	31.1	0.303372	7.73936e-10	1.38257
	31.2	0.308433	8.09471e-10	1.42817
	31.3	0.313559	8.46586e-10	1.47444
	31.4	0.318751	8.85348e-10	1.52138
	31.5	0.324009	9.25827e-10	1.56893
	31.6	0.329334	9.68098e-10	1.61708
	31.7	0.334725	1.01224e-09	1.66578
	31.8	0.340183	1.05832e-09	1.71499
	31.9	0.34571	1.10644e-09	1.76468
	32	0.351304	1.15667e-09	1.81481
	32.1	0.356967	1.20911e-09	1.86532
	32.2	0.362699	1.26384e-09	1.91617
	32.3	0.3685	1.32098e-09	1.96732
	32.4	0.374371	1.38061e-09	2.01872
	32.5	0.380311	1.44284e-09	2.07031
	32.6	0.386323	1.50779e-09	2.12204
	32.7	0.392405	1.57556e-09	2.17386
	32.8	0.398559	1.64628e-09	2.2257
	32.9	0.404784	1.72006e-09	2.27752
	33	0.41108	1.79705e-09	2.32926
	33.1	0.41745	1.87736e-09	2.38085
	33.2	0.423891	1.96114e-09	2.43223
	33.3	0.430406	2.04853e-09	2.48335
	33.4	0.436994	2.13969e-09	2.53413
	33.5	0.443655	2.23476e-09	2.58452
	33.6	0.45039	2.33392e-09	2.63444
	33.7	0.457199	2.43732e-09	2.68385
	33.8	0.464082	2.54515e-09	2.73266
	33.9	0.47104	2.65758e-09	2.78082
	34	0.478073	2.77481e-09	2.82826
	34.1	0.485181	2.89704e-09	2.87491
	34.2	0.492365	3.02446e-09	2.92072
	34.3	0.499624	3.15729e-09	2.9656
	34.4	0.506958	3.29575e-09	3.00951
	34.5	0.514369	3.44007e-09	3.05237
	34.6	0.521856	3.59049e-09	3.09413
	34.7	0.529419	3.74726e-09	3.13472
	34.8	0.537059	3.91063e-09	3.17408
	34.9	0.544775	4.08087e-09	3.21216
	35	0.552568	4.25826e-09	3.24889
	35.1	0.560438	4.44308e-09	3.28421
	35.2	0.568386	4.63564e-09	3.31808
	35.3	0.57641	4.83626e-09	3.35044
	35.4	0.584512	5.04524e-09	3.38124
	35.5	0.592691	5.26292e-09	3.41044
	35.6	0.600947	5.48967e-09	3.43797
	35.7	0.609281	5.72582e-09	3.46381
	35.8	0.617692	5.97177e-09	3.48791
	35.9	0.626181	6.2279e-09	3.51022
	36	0.634748	6.49462e-09	3.53072
	36.1	0.643392	6.77234e-09	3.54937
	36.2	0.652113	7.0615e-09	3.56615
	36.3	0.660912	7.36255e-09	3.58101
	36.4	0.669789	7.67596e-09	3.59394
	36.5	0.678743	8.00223e-09	3.60492
	36.6	0.687774	8.34184e-09	3.61393
	36.7	0.696882	8.69534e-09	3.62095
	36.8	0.706068	9.06325e-09	3.62598
	36.9	0.71533	9.44615e-09	3.62899
	37	0.72467	9.84462e-09	3.63
	37.1	0.734086	1.02593e-08	3.62899
	37.2	0.743578	1.06907e-08	3.62598
	37.3	0.753147	1.11396e-08	3.62095
	37.4	0.762792	1.16067e-08	3.61393
	37.5	0.772513	1.20926e-08	3.60492
	37.6	0.78231	1.2598e-08	3.59394
	37.7	0.792182	1.31238e-08	3.58101
	37.8	0.802129	1.36706e-08	3.56615
	37.9	0.812152	1.42394e-08	3.54937
	38	0.822248	1.48309e-08	3.53072
	38.1	0.832419	1.54461e-08	3.51022
	38.2	0.842664	1.60857e-08	3.48791
	38.3	0.852982	1.67509e-08	3.46381
	38.4	0.863373	1.74424e-08	3.43797
	38.5	0.873838	1.81614e-08	3.41044
	38.6	0.884374	1.89089e-08	3.38124
	38.7	0.894982	1.96859e-08	3.35044
	38.8	0.905662	2.04935e-08	3.31808
	38.9	0.916413	2.1333e-08	3.28421
	39	0.927234	2.22056e-08	3.24889
	39.1	0.938125	2.31123e-08	3.21216
	39.2	0.949086	2.40547e-08	3.17408
	39.3	0.960116	2.50339e-08	3.13472
	39.4	0.971213	2.60513e-08	3.09413
	39.5	0.982379	2.71084e-08	3.05237
	39.6	0.993612	2.82067e-08	3.00951
	39.7	1.00491	2.93477e-08	2.9656
	39.8	1.01628	3.0533e-08	2.92072
	39.9	1.02771	3.17642e-08	2.87491
	40	1.0392	3.30429e-08	2.82826
	40.1	1.05076	3.43711e-08	2.78082
	40.2	1.06238	3.57504e-08	2.73266
	40.3	1.07407	3.71828e-08	2.68385
	40.4	1.08581	3.86702e-08	2.63445
	40.5	1.09762	4.02146e-08	2.58452
	40.6	1.10948	4.18181e-08	2.53413
	40.7	1.12141	4.34829e-08	2.48335
	40.8	1.13339	4.52111e-08	2.43224
	40.9	1.14544	4.70052e-08	2.38085
	41	1.15753	4.88674e-08	2.32926
	41.1	1.16969	5.08003e-08	2.27753
	41.2	1.1819	5.28064e-08	2.22571
	41.3	1.19416	5.48883e-08	2.17386
	41.4	1.20647	5.70488e-08	2.12204
	41.5	1.21884	5.92906e-08	2.07031
	41.6	1.23126	6.16168e-08	2.01872
	41.7	1.24373	6.40303e-08	1.96733
	41.8	1.25624	6.65342e-08	1.91618
	41.9	1.26881	6.91318e-08	1.86533
	42	1.28142	7.18263e-08	1.81482
	42.1	1.29408	7.46213e-08	1.76469
	42.2	1.30678	7.75203e-08	1.715
	42.3	1.31952	8.05269e-08	1.66579
	42.4	1.33231	8.3645e-08	1.61709
	42.5	1.34514	8.68785e-08	1.56895
	42.6	1.35801	9.02314e-08	1.52139
	42.7	1.37091	9.3708e-08	1.47446
	42.8	1.38386	9.73124e-08	1.42818
	42.9	1.39684	1.01049e-07	1.38259
	43	1.40985	1.04923e-07	1.33771
	43.1	1.4229	1.08939e-07	1.29358
	43.2	1.43598	1.13102e-07	1.2502
	43.3	1.44909	1.17416e-07	1.20761
	43.4	1.46223	1.21887e-07	1.16583
	43.5	1.4754	1.26521e-07	1.12486
	43.6	1.4886	1.31323e-07	1.08474
	43.7	1.50182	1.36299e-07	1.04546
	43.8	1.51507	1.41454e-07	1.00705
	43.9	1.52834	1.46796e-07	0.969517
	44	1.54162	1.52329e-07	0.932863
	44.1	1.55493	1.58062e-07	0.897098
	44.2	1.56826	1.64e-07	0.862226
	44.3	1.58161	1.70151e-07	0.828251
	44.4	1.59497	1.76522e-07	0.795174
	44.5	1.60834	1.8312e-07	0.762995
	44.6	1.62173	1.89953e-07	0.731714
	44.7	1.63512	1.97029e-07	0.701327
	44.8	1.64853	2.04356e-07	0.67183
	44.9	1.66194	2.11942e-07	0.643218
	45	1.67536	2.19796e-07	0.615484
	45.1	1.68878	2.27927e-07	0.588621
	45.2	1.70221	2.36345e-07	0.562619
	45.3	1.71563	2.45058e-07	0.53747
	45.4	1.72906	2.54077e-07	0.513161
	45.5	1.74248	2.63411e-07	0.489681
	45.6	1.7559	2.73072e-07	0.467019
	45.7	1.76932	2.83069e-07	0.44516
	45.8	1.78273	2.93414e-07	0.424091
	45.9	1.79612	3.04119e-07	0.403797
	46	1.80951	3.15195e-07	0.384263
	46.1	1.82288	3.26654e-07	0.365474
	46.2	1.83624	3.38509e-07	0.347414
	46.3	1.84959	3.50772e-07	0.330065
	46.4	1.86291	3.63457e-07	0.313412
	46.5	1.87622	3.76578e-07	0.297437
	46.6	1.88951	3.90149e-07	0.282123
	46.7	1.90277	4.04183e-07	0.267453
	46.8	1.916	4.18697e-07	0.253409
	46.9	1.92921	4.33705e-07	0.239973
	47	1.9424	4.49223e-07	0.227128
	47.1	1.95555	4.65268e-07	0.214855
	47.2	1.96867	4.81857e-07	0.203138
	47.3	1.98175	4.99006e-07	0.191958
	47.4	1.9948	5.16733e-07	0.181299
	47.5	2.00781	5.35058e-07	0.171142
	47.6	2.02078	5.53998e-07	0.16147
	47.7	2.03371	5.73573e-07	0.152267
	47.8	2.0466	5.93803e-07	0.143516
	47.9	2.05944	6.14709e-07	0.1352
	48	2.07223	6.36311e-07	0.127302
	48.1	2.08498	6.58632e-07	0.119807
	48.2	2.09767	6.81694e-07	0.1127
	48.3	2.11031	7.05521e-07	0.105964
	48.4	2.1229	7.30135e-07	0.0995847
	48.5	2.13543	7.55561e-07	0.0935475
	48.6	2.1479	7.81824e-07	0.0878379
	48.7	2.16031	8.08951e-07	0.0824419
	48.8	2.17266	8.36967e-07	0.077346
	48.9	2.18495	8.659e-07	0.0725368
	49	2.19717	8.95778e-07	0.0680016
	49.1	2.20932	9.2663e-07	0.0637279
	49.2	2.2214	9.58485e-07	0.0597035
	49.3	2.23341	9.91374e-07	0.0559168
	49.4	2.24535	1.02533e-06	0.0523565
	49.5	2.25721	1.06038e-06	0.0490116
	49.6	2.26899	1.09656e-06	0.0458717
	49.7	2.2807	1.13391e-06	0.0429265
	49.8	2.29232	1.17246e-06	0.0401663
	49.9	2.30387	1.21224e-06	0.0375817
	50	2.31532	1.2533e-06	0.0351635
	50.1	2.3267	1.29567e-06	0.0329032
	50.2	2.33798	1.33938e-06	0.0307925
	50.3	2.34917	1.38449e-06	0.0288232
	50.4	2.36027	1.43103e-06	0.0269878
	50.5	2.37128	1.47904e-06	0.025279
	50.6	2.38219	1.52856e-06	0.0236898
	50.7	2.39301	1.57965e-06	0.0222134
	50.8	2.40372	1.63234e-06	0.0208436
	50.9	2.41434	1.68669e-06	0.0195742
	51	2.42485	1.74274e-06	0.0183994
	51.1	2.43526	1.80054e-06	0.0173137
	51.2	2.44556	1.86015e-06	0.0163119
	51.3	2.45575	1.92161e-06	0.015389
	51.4	2.46584	1.98498e-06	0.0145403
	51.5	2.47581	2.05031e-06	0.0137612
	51.6	2.48567	2.11766e-06	0.0130474
	51.7	2.49542	2.18709e-06	0.012395
	51.8	2.50505	2.25865e-06	0.0118
	51.9	2.51456	2.33241e-06	0.0112589
	52	2.52395	2.40844e-06	0.0107682
	52.1	2.53322	2.48679e-06	0.0103246
	52.2	2.54237	2.56753e-06	0.00992511
	52.3	2.5514	2.65072e-06	0.00956675
	52.4	2.5603	2.73645e-06	0.0092468
	52.5	2.56907	2.82477e-06	0.00896265
	52.6	2.57771	2.91576e-06	0.00871185
	52.7	2.58623	3.0095e-06	0.0084921
	52.8	2.59461	3.10606e-06	0.0083012
	52.9	2.60286	3.20553e-06	0.0081371
	53	2.61097	3.30797e-06	0.00799786
	53.1	2.61895	3.41348e-06	0.00788165
	53.2	2.62679	3.52213e-06	0.00778674
	53.3	2.63449	3.63402e-06	0.0077115
	53.4	2.64205	3.74923e-06	0.00765441
	53.5	2.64947	3.86786e-06	0.00761401
	53.6	2.65675	3.98999e-06	0.00758895
	53.7	2.66388	4.11573e-06	0.00757795
	53.8	2.67087	4.24517e-06	0.00757978
	53.9	2.67771	4.37841e-06	0.00759332
	54	2.6844	4.51555e-06	0.00761749
	54.1	2.69095	4.65671e-06	0.00765126
	54.2	2.69734	4.80197e-06	0.0076937
	54.3	2.70358	4.95147e-06	0.00774388
	54.4	2.70967	5.1053e-06	0.00780096
	54.5	2.71561	5.26359e-06	0.00786414
	54.6	2.72139	5.42646e-06	0.00793266
	54.7	2.72702	5.59401e-06	0.00800579
	54.8	2.73249	5.76639e-06	0.00808286
	54.9	2.7378	5.94371e-06	0.00816323
	55	2.74295	6.12611e-06	0.0082463
	55.1	2.74794	6.31371e-06	0.00833148
	55.2	2.75278	6.50666e-06	0.00841824
	55.3	2.75745	6.70509e-06	0.00850607
	55.4	2.76196	6.90915e-06	0.00859448
	55.5	2.7663	7.11898e-06	0.00868301
	55.6	2.77049	7.33473e-06	0.00877123
	55.7	2.77451	7.55655e-06	0.00885874
	55.8	2.77836	7.7846e-06	0.00894513
	55.9	2.78205	8.01904e-06	0.00903006
	56	2.78557	8.26003e-06	0.00911317
	56.1	2.78892	8.50774e-06	0.00919414
	56.2	2.7921	8.76234e-06	0.00927266
	56.3	2.79512	9.024e-06	0.00934845
	56.4	2.79797	9.2929e-06	0.00942123
	56.5	2.80065	9.56922e-06	0.00949076
	56.6	2.80315	9.85316e-06	0.00955679
	56.7	2.80549	1.01449e-05	0.00961911
	56.8	2.80766	1.04446e-05	0.00967751
	56.9	2.80965	1.07525e-05	0.0097318
	57	2.81148	1.10689e-05	0.0097818
	57.1	2.81313	1.13938e-05	0.00982737
	57.2	2.81461	1.17275e-05	0.00986834
	57.3	2.81592	1.20703e-05	0.00990459
	57.4	2.81705	1.24223e-05	0.00993599
	57.5	2.81801	1.27838e-05	0.00996245
	57.6	2.8188	1.3155e-05	0.00998387
	57.7	2.81941	1.35361e-05	0.0100002
	57.8	2.81985	1.39275e-05	0.0100113
	57.9	2.82012	1.43292e-05	0.0100172
	58	2.82022	1.47417e-05	0.0100177
	58.1	2.82014	1.51651e-05	0.010013
	58.2	2.81988	1.55997e-05	0.010003
	58.3	2.81946	1.60457e-05	0.00998755
	58.4	2.81886	1.65035e-05	0.00996681
	58.5	2.81809	1.69733e-05	0.00994075
	58.6	2.81714	1.74554e-05	0.0099094
	58.7	2.81602	1.79501e-05	0.00987279
	58.8	2.81473	1.84576e-05	0.00983096
	58.9	2.81327	1.89784e-05	0.00978397
	59	2.81163	1.95126e-05	0.00973189
	59.1	2.80982	2.00607e-05	0.0096748
	59.2	2.80784	2.06228e-05	0.00961277
	59.3	2.80569	2.11995e-05	0.0095459
	59.4	2.80337	2.17908e-05	0.00947429
	59.5	2.80088	2.23973e-05	0.00939804
	59.6	2.79822	2.30193e-05	0.00931728
	59.7	2.79539	2.36571e-05	0.00923213
	59.8	2.79239	2.43111e-05	0.00914272
	59.9	2.78922	2.49816e-05	0.00904917
	60	2.78589	2.5669e-05	0.00895164
	60.1	2.78238	2.63737e-05	0.00885028
	60.2	2.77872	2.7096e-05	0.00874523
	60.3	2.77488	2.78365e-05	0.00863665
	60.4	2.77088	2.85954e-05	0.0085247
	60.5	2.76672	2.93732e-05	0.00840955
	60.6	2.76239	3.01703e-05	0.00829137
	60.7	2.7579	3.09871e-05	0.00817033
	60.8	2.75325	3.1824e-05	0.00804659
	60.9	2.74844	3.26816e-05	0.00792035
	61	2.74347	3.35602e-05	0.00779177
	61.1	2.73834	3.44603e-05	0.00766103
	61.2	2.73305	3.53823e-05	0.00752832
	61.3	2.7276	3.63268e-05	0.0073938
	61.4	2.722	3.72942e-05	0.00725767
	61.5	2.71625	3.8285e-05	0.0071201
	61.6	2.71033	3.92997e-05	0.00698126
	61.7	2.70427	4.03388e-05	0.00684134
	61.8	2.69805	4.14029e-05	0.00670051
	61.9	2.69169	4.24923e-05	0.00655894
	62	2.68517	4.36078e-05	0.0064168
	62.1	2.67851	4.47498e-05	0.00627427
	62.2	2.6717	4.59188e-05	0.0061315
	62.3	2.66474	4.71155e-05	0.00598866
	62.4	2.65764	4.83405e-05	0.0058459
	62.5	2.65039	4.95941e-05	0.00570338
	62.6	2.64301	5.08772e-05	0.00556126
	62.7	2.63548	5.21903e-05	0.00541967
	62.8	2.62781	5.35339e-05	0.00527875
	62.9	2.62001	5.49088e-05	0.00513865
	63	2.61206	5.63155e-05	0.0049995
	63.1	2.60399	5.77546e-05	0.00486141
	63.2	2.59578	5.92269e-05	0.00472452
	63.3	2.58744	6.0733e-05	0.00458894
	63.4	2.57896	6.22736e-05	0.00445478
	63.5	2.57036	6.38493e-05	0.00432214
	63.6	2.56163	6.54608e-05	0.00419113
	63.7	2.55278	6.71089e-05	0.00406184
	63.8	2.5438	6.87942e-05	0.00393435
	63.9	2.53469	7.05175e-05	0.00380875
	64	2.52547	7.22795e-05	0.00368512
	64.1	2.51612	7.4081e-05	0.00356352
	64.2	2.50666	7.59227e-05	0.00344402
	64.3	2.49708	7.78053e-05	0.00332669
	64.4	2.48739	7.97298e-05	0.00321157
	64.5	2.47758	8.16968e-05	0.00309872
	64.6	2.46767	8.37072e-05	0.00298817
	64.7	2.45764	8.57618e-05	0.00287997
	64.8	2.44751	8.78614e-05	0.00277415
	64.9	2.43726	9.00068e-05	0.00267074
	65	2.42692	9.2199e-05	0.00256975
	65.1	2.41647	9.44387e-05	0.00247122
	65.2	2.40592	9.67269e-05	0.00237514
	65.3	2.39528	9.90644e-05	0.00228153
	65.4	2.38453	0.000101452	0.0021904
	65.5	2.37369	0.000103891	0.00210174
	65.6	2.36276	0.000106382	0.00201555
	65.7	2.35173	0.000108926	0.00193183
	65.8	2.34062	0.000111524	0.00185055
	65.9	2.32942	0.000114177	0.00177172
	66	2.31813	0.000116886	0.0016953
	66.1	2.30676	0.000119651	0.00162127
	66.2	2.2953	0.000122475	0.00154962
	66.3	2.28377	0.000125357	0.00148032
	66.4	2.27215	0.0001283	0.00141333
	66.5	2.26046	0.000131303	0.00134862
	66.6	2.2487	0.000134368	0.00128617
	66.7	2.23686	0.000137497	0.00122592
	66.8	2.22495	0.00014069	0.00116785
	66.9	2.21298	0.000143948	0.00111191
	67	2.20093	0.000147272	0.00105807
	67.1	2.18883	0.000150664	0.00100627
	67.2	2.17666	0.000154124	0.000956483
	67.3	2.16442	0.000157654	0.000908653
	67.4	2.15213	0.000161255	0.000862735
	67.5	2.13978	0.000164928	0.000818684
	67.6	2.12738	0.000168675	0.000776451
	67.7	2.11492	0.000172496	0.000735989
	67.8	2.10242	0.000176392	0.000697248
	67.9	2.08986	0.000180366	0.000660181
	68	2.07725	0.000184418	0.000624738
	68.1	2.06461	0.000188549	0.000590869
	68.2	2.05191	0.00019276	0.000558527
	68.3	2.03918	0.000197054	0.000527663
	68.4	2.02641	0.000201431	0.000498228
	68.5	2.01359	0.000205892	0.000470175
	68.6	2.00075	0.000210439	0.000443455
	68.7	1.98787	0.000215074	0.000418022
	68.8	1.97496	0.000219797	0.000393829
	68.9	1.96202	0.00022461	0.000370831
	69	1.94905	0.000229514	0.000348982
	69.1	1.93605	0.00023451	0.00032824
	69.2	1.92303	0.000239601	0.000308559
	69.3	1.90999	0.000244787	0.000289898
	69.4	1.89693	0.00025007	0.000272215
	69.5	1.88386	0.000255451	0.000255469
	69.6	1.87076	0.000260932	0.000239621
	69.7	1.85765	0.000266514	0.000224633
	69.8	1.84453	0.000272199	0.000210466
	69.9	1.8314	0.000277988	0.000197084
	70	1.81826	0.000283882	0.000184452
	70.1	1.80511	0.000289884	0.000172534
	70.2	1.79196	0.000295994	0.000161299
	70.3	1.77881	0.000302215	0.000150713
	70.4	1.76565	0.000308547	0.000140746
	70.5	1.7525	0.000314992	0.000131367
	70.6	1.73935	0.000321552	0.000122547
	70.7	1.7262	0.000328229	0.000114259
	70.8	1.71306	0.000335024	0.000106475
	70.9	1.69993	0.000341938	9.91694e-05
	71	1.6868	0.000348973	9.23176e-05
	71.1	1.67369	0.000356131	8.58958e-05
	71.2	1.66059	0.000363414	7.98811e-05
	71.3	1.64751	0.000370823	7.42516e-05
	71.4	1.63444	0.000378359	6.89866e-05
	71.5	1.62139	0.000386025	6.40661e-05
	71.6	1.60837	0.000393822	5.94712e-05
	71.7	1.59536	0.000401751	5.51837e-05
	71.8	1.58238	0.000409815	5.11866e-05
	71.9	1.56942	0.000418015	4.74634e-05
	72	1.55649	0.000426353	4.39987e-05
	72.1	1.54359	0.000434831	4.07779e-05
	72.2	1.53072	0.000443449	3.77871e-05
	72.3	1.51789	0.000452211	3.50133e-05
	72.4	1.50508	0.000461117	3.24442e-05
	72.5	1.49231	0.00047017	3.00682e-05
	72.6	1.47958	0.000479371	2.78745e-05
	72.7	1.46689	0.000488722	2.58531e-05
	72.8	1.45423	0.000498224	2.39944e-05
	72.9	1.44162	0.00050788	2.22898e-05
	73	1.42905	0.000517691	2.07313e-05
	73.1	1.41653	0.00052766	1.93113e-05
	73.2	1.40405	0.000537787	1.80231e-05
	73.3	1.39162	0.000548074	1.68606e-05
	73.4	1.37924	0.000558524	1.58182e-05
	73.5	1.36691	0.000569139	1.48911e-05
	73.6	1.35463	0.000579919	1.40748e-05
	73.7	1.34241	0.000590867	1.33658e-05
	73.8	1.33024	0.000601984	1.27608e-05
	73.9	1.31812	0.000613273	1.22575e-05
	74	1.30607	0.000624735	1.18538e-05
	74.1	1.29407	0.000636372	1.15486e-05
	74.2	1.28213	0.000648186	1.13411e-05
	74.3	1.27026	0.000660179	1.12314e-05
	74.4	1.25845	0.000672352	1.12199e-05
	74.5	1.2467	0.000684707	1.13081e-05
	74.6	1.23502	0.000697247	1.14977e-05
	74.7	1.2234	0.000709972	1.17914e-05
	74.8	1.21186	0.000722885	1.21926e-05
	74.9	1.20038	0.000735987	1.27053e-05
	75	1.18897	0.000749281	1.33344e-05
	75.1	1.17764	0.000762768	1.40854e-05
	75.2	1.16638	0.00077645	1.49649e-05
	75.3	1.15519	0.000790328	1.59803e-05
	75.4	1.14408	0.000804405	1.71398e-05
	75.5	1.13304	0.000818683	1.84528e-05
	75.6	1.12209	0.000833162	1.99294e-05
	75.7	1.11121	0.000847845	2.1581e-05
	75.8	1.10041	0.000862734	2.34201e-05
	75.9	1.08969	0.00087783	2.54605e-05
	76	1.07906	0.000893136	2.7717e-05
	76.1	1.06851	0.000908652	3.02061e-05
	76.2	1.05804	0.00092438	3.29453e-05
	76.3	1.04766	0.000940324	3.59539e-05
	76.4	1.03736	0.000956483	3.92528e-05
	76.5	1.02715	0.000972859	4.28643e-05
	76.6	1.01703	0.000989456	4.68128e-05
	76.7	1.007	0.00100627	5.11244e-05
	76.8	0.997061	0.00102331	5.58272e-05
	76.9	0.987211	0.00104058	6.09514e-05
	77	0.977454	0.00105807	6.65295e-05
	77.1	0.967789	0.00107579	7.25962e-05
	77.2	0.958218	0.00109373	7.91887e-05
	77.3	0.948742	0.00111191	8.6347e-05
	77.4	0.939362	0.00113032	9.41135e-05
	77.5	0.930078	0.00114897	0.000102534
	77.6	0.920891	0.00116785	0.000111656
	77.7	0.911803	0.00118697	0.000121533
	77.8	0.902813	0.00120632	0.000132218
	77.9	0.893924	0.00122592	0.000143771
	78	0.885134	0.00124576	0.000156253
	78.1	0.876447	0.00126584	0.000169732
	78.2	0.867861	0.00128617	0.000184276
	78.3	0.859378	0.00130674	0.000199961
	78.4	0.850998	0.00132756	0.000216865
	78.5	0.842723	0.00134862	0.000235072
	78.6	0.834552	0.00136994	0.00025467
	78.7	0.826488	0.00139151	0.000275751
	78.8	0.818529	0.00141333	0.000298415
	78.9	0.810678	0.0014354	0.000322765
	79	0.802934	0.00145773	0.000348911
	79.1	0.795298	0.00148032	0.000376968
	79.2	0.787772	0.00150316	0.000407056
	79.3	0.780355	0.00152626	0.000439305
	79.4	0.773048	0.00154962	0.000473846
	79.5	0.765852	0.00157324	0.000510821
	79.6	0.758767	0.00159713	0.000550377
	79.7	0.751794	0.00162127	0.000592669
	79.8	0.744933	0.00164568	0.000637857
	79.9	0.738186	0.00167036	0.000686111
	80	0.731552	0.0016953	0.000737607
	80.1	0.725032	0.0017205	0.000792528
	80.2	0.718626	0.00174597	0.000851068
	80.3	0.712336	0.00177171	0.000913425
	80.4	0.706162	0.00179772	0.000979808
	80.5	0.700103	0.001824	0.00105043
	80.6	0.694161	0.00185055	0.00112552
	80.7	0.688336	0.00187737	0.00120532
	80.8	0.682629	0.00190446	0.00129005
	80.9	0.677039	0.00193183	0.00137997
	81	0.671568	0.00195946	0.00147534
	81.1	0.666216	0.00198737	0.00157644
	81.2	0.660983	0.00201555	0.00168352
	81.3	0.65587	0.00204401	0.00179688
	81.4	0.650876	0.00207274	0.00191681
	81.5	0.646004	0.00210174	0.00204361
	81.6	0.641252	0.00213102	0.00217759
	81.7	0.636621	0.00216057	0.00231907
	81.8	0.632112	0.0021904	0.00246838
	81.9	0.627725	0.0022205	0.00262583
	82	0.62346	0.00225088	0.00279179
	82.1	0.619318	0.00228153	0.00296658
	82.2	0.615299	0.00231246	0.00315058
	82.3	0.611403	0.00234366	0.00334412
	82.4	0.607631	0.00237514	0.0035476
	82.5	0.603983	0.00240689	0.00376136
	82.6	0.600459	0.00243891	0.00398579
	82.7	0.59706	0.00247121	0.00422128
	82.8	0.593786	0.00250379	0.00446819
	82.9	0.590637	0.00253663	0.00472693
	83	0.587613	0.00256975	0.00499788
	83.1	0.584716	0.00260314	0.00528143
	83.2	0.581944	0.0026368	0.00557797
	83.3	0.579298	0.00267074	0.0058879
	83.4	0.57678	0.00270494	0.0062116
	83.5	0.574388	0.00273941	0.00654946
	83.6	0.572123	0.00277415	0.00690187
	83.7	0.569985	0.00280916	0.00726921
	83.8	0.567975	0.00284443	0.00765186
	83.9	0.566093	0.00287997	0.00805018
	84	0.564339	0.00291577	0.00846455
	84.1	0.562713	0.00295184	0.0088953
	84.2	0.561215	0.00298817	0.0093428
	84.3	0.559846	0.00302476	0.00980736
	84.4	0.558606	0.00306161	0.0102893
	84.5	0.557494	0.00309871	0.010789
	84.6	0.556512	0.00313608	0.0113066
	84.7	0.55566	0.0031737	0.0118425
	84.8	0.554937	0.00321157	0.012397
	84.9	0.554344	0.00324969	0.0129702
	85	0.55388	0.00328806	0.0135624
	85.1	0.553547	0.00332669	0.0141737
	85.2	0.553344	0.00336555	0.0148044
	85.3	0.553271	0.00340466	0.0154546
	85.4	0.553329	0.00344402	0.0161244
	85.5	0.553517	0.00348361	0.0168139
	85.6	0.553836	0.00352345	0.0175232
	85.7	0.554286	0.00356351	0.0182522
	85.8	0.554868	0.00360382	0.0190011
	85.9	0.55558	0.00364435	0.0197697
	86	0.556423	0.00368511	0.020558
	86.1	0.557398	0.0037261	0.0213659
	86.2	0.558505	0.00376731	0.0221932
	86.3	0.559743	0.00380874	0.0230398
	86.4	0.561112	0.0038504	0.0239054
	86.5	0.562614	0.00389226	0.0247897
	86.6	0.564247	0.00393434	0.0256925
	86.7	0.566012	0.00397663	0.0266135
	86.8	0.567909	0.00401913	0.0275522
	86.9	0.569938	0.00406183	0.0285081
	87	0.572099	0.00410473	0.0294809
	87.1	0.574392	0.00414783	0.03047
	87.2	0.576817	0.00419112	0.0314747
	87.3	0.579374	0.00423461	0.0324946
	87.4	0.582064	0.00427828	0.033529
	87.5	0.584886	0.00432213	0.0345771
	87.6	0.58784	0.00436617	0.0356381
	87.7	0.590926	0.00441038	0.0367114
	87.8	0.594145	0.00445477	0.037796
	87.9	0.597496	0.00449932	0.0388911
	88	0.600979	0.00454404	0.0399958
	88.1	0.604594	0.00458893	0.041109
	88.2	0.608342	0.00463397	0.0422297
	88.3	0.612222	0.00467916	0.043357
	88.4	0.616233	0.0047245	0.0444897
	88.5	0.620377	0.00476999	0.0456266
	88.6	0.624653	0.00481562	0.0467667
	88.7	0.629061	0.00486139	0.0479087
	88.8	0.633601	0.00490729	0.0490513
	88.9	0.638272	0.00495332	0.0501934
	89	0.643076	0.00499947	0.0513336
	89.1	0.648011	0.00504574	0.0524705
	89.2	0.653077	0.00509213	0.0536029
	89.3	0.658275	0.00513862	0.0547294
	89.4	0.663604	0.00518522	0.0558486
	89.5	0.669064	0.00523192	0.0569591
	89.6	0.674655	0.00527872	0.0580594
	89.7	0.680378	0.0053256	0.0591482
	89.8	0.68623	0.00537257	0.060224
	89.9	0.692214	0.00541963	0.0612853
	90	0.698327	0.00546675	0.0623308
	90.1	0.704571	0.00551395	0.063359
	90.2	0.710945	0.00556121	0.0643684
	90.3	0.717449	0.00560853	0.0653576
	90.4	0.724082	0.00565591	0.0663253
	90.5	0.730844	0.00570333	0.06727
	90.6	0.737736	0.0057508	0.0681902
	90.7	0.744756	0.0057983	0.0690848
	90.8	0.751905	0.00584584	0.0699523
	90.9	0.759182	0.0058934	0.0707914
	91	0.766587	0.00594099	0.0716008
	91.1	0.77412	0.00598858	0.0723794
	91.2	0.78178	0.00603619	0.0731259
	91.3	0.789567	0.00608381	0.073839
	91.4	0.797481	0.00613142	0.0745179
	91.5	0.805521	0.00617902	0.0751612
	91.6	0.813687	0.00622661	0.0757681
	91.7	0.821979	0.00627417	0.0763375
	91.8	0.830396	0.00632171	0.0768686
	91.9	0.838938	0.00636922	0.0773604
	92	0.847604	0.00641669	0.0778123
	92.1	0.856395	0.00646412	0.0782234
	92.2	0.865308	0.0065115	0.078593
	92.3	0.874345	0.00655881	0.0789206
	92.4	0.883505	0.00660607	0.0792057
	92.5	0.892786	0.00665326	0.0794477
	92.6	0.90219	0.00670037	0.0796463
	92.7	0.911714	0.00674739	0.0798011
	92.8	0.921359	0.00679433	0.0799119
	92.9	0.931124	0.00684118	0.0799784
	93	0.941008	0.00688792	0.0800007
	93.1	0.951011	0.00693455	0.0799786
	93.2	0.961132	0.00698107	0.0799122
	93.3	0.971372	0.00702747	0.0798016
	93.4	0.981728	0.00707374	0.079647
	93.5	0.9922	0.00711988	0.0794486
	93.6	1.00279	0.00716588	0.0792068
	93.7	1.01349	0.00721173	0.078922
	93.8	1.02431	0.00725742	0.0785946
	93.9	1.03524	0.00730296	0.0782252
	94	1.04628	0.00734833	0.0778144
	94.1	1.05744	0.00739352	0.0773629
	94.2	1.06871	0.00743853	0.0768714
	94.3	1.08009	0.00748336	0.0763407
	94.4	1.09157	0.00752799	0.0757717
	94.5	1.10317	0.00757243	0.0751653
	94.6	1.11488	0.00761665	0.0745224
	94.7	1.12669	0.00766066	0.0738442
	94.8	1.13861	0.00770445	0.0731316
	94.9	1.15063	0.00774802	0.0723859
	95	1.16276	0.00779135	0.0716081
	95.1	1.17499	0.00783444	0.0707995
	95.2	1.18733	0.00787728	0.0699614
	95.3	1.19976	0.00791987	0.0690949
	95.4	1.2123	0.0079622	0.0682016
	95.5	1.22494	0.00800426	0.0672826
	95.6	1.23768	0.00804605	0.0663394
	95.7	1.25051	0.00808755	0.0653733
	95.8	1.26344	0.00812878	0.0643858
	95.9	1.27646	0.0081697	0.0633784
	96	1.28958	0.00821033	0.0623524
	96.1	1.3028	0.00825065	0.0613093
	96.2	1.3161	0.00829066	0.0602505
	96.3	1.3295	0.00833035	0.0591777
	96.4	1.34298	0.00836971	0.0580921
	96.5	1.35656	0.00840874	0.0569953
	96.6	1.37022	0.00844743	0.0558888
	96.7	1.38397	0.00848578	0.0547739
	96.8	1.3978	0.00852378	0.0536521
	96.9	1.41172	0.00856142	0.0525249
	97	1.42571	0.00859869	0.0513937
	97.1	1.43979	0.0086356	0.0502598
	97.2	1.45395	0.00867213	0.0491247
	97.3	1.46819	0.00870827	0.0479896
	97.4	1.4825	0.00874403	0.046856
	97.5	1.49689	0.0087794	0.045725
	97.6	1.51135	0.00881436	0.0445981
	97.7	1.52588	0.00884892	0.0434764
	97.8	1.54049	0.00888306	0.0423611
	97.9	1.55516	0.00891679	0.0412534
	98	1.5699	0.0089501	0.0401545
	98.1	1.58471	0.00898298	0.0390656
	98.2	1.59958	0.00901542	0.0379875
	98.3	1.61452	0.00904742	0.0369216
	98.4	1.62952	0.00907897	0.0358686
	98.5	1.64457	0.00911008	0.0348297
	98.6	1.65969	0.00914072	0.0338058
	98.7	1.67486	0.00917091	0.0327977
	98.8	1.69009	0.00920063	0.0318064
	98.9	1.70537	0.00922987	0.0308327
	99	1.7207	0.00925864	0.0298774
	99.1	1.73608	0.00928692	0.0289413
	99.2	1.75151	0.00931472	0.0280251
	99.3	1.76699	0.00934203	0.0271296
	99.4	1.78251	0.00936883	0.0262555
	99.5	1.79807	0.00939514	0.0254033
	99.6	1.81367	0.00942094	0.0245739
	99.7	1.82932	0.00944622	0.0237677
	99.8	1.845	0.009471	0.0229854
	99.9	1.86071	0.00949525	0.0222275
	100	1.87646	0.00951897	0.0214946
	100.1	1.89224	0.00954217	0.0207873
	100.2	1.90805	0.00956484	0.020106
	100.3	1.92388	0.00958697	0.0194514
	100.4	1.93975	0.00960855	0.0188238
	100.5	1.95563	0.0096296	0.0182238
	100.6	1.97154	0.00965009	0.017652
	100.7	1.98746	0.00967003	0.0171087
	100.8	2.00341	0.00968942	0.0165945
	100.9	2.01937	0.00970824	0.01611
	101	2.03534	0.00972651	0.0156555
	101.1	2.05132	0.00974421	0.0152317
	101.2	2.06732	0.00976133	0.0148391
	101.3	2.08332	0.00977789	0.0144782
	101.4	2.09932	0.00979387	0.0141495
	101.5	2.11533	0.00980927	0.0138537
	101.6	2.13134	0.00982409	0.0135914
	101.7	2.14734	0.00983833	0.0133632
	101.8	2.16335	0.00985198	0.0131698
	101.9	2.17934	0.00986504	0.0130119
	102	2.19533	0.00987751	0.0128901
	102.1	2.21131	0.00988939	0.0128053
	102.2	2.22728	0.00990067	0.0127582
	102.3	2.24323	0.00991135	0.0127497
	102.4	2.25916	0.00992143	0.0127807
	102.5	2.27508	0.00993091	0.012852
	102.6	2.29097	0.00993979	0.0129647
	102.7	2.30684	0.00994806	0.0131198
	102.8	2.32268	0.00995573	0.0133182
	102.9	2.3385	0.00996279	0.0135612
	103	2.35428	0.00996924	0.0138499
	103.1	2.37003	0.00997507	0.0141855
	103.2	2.38575	0.0099803	0.0145693
	103.3	2.40143	0.00998491	0.0150025
	103.4	2.41707	0.00998891	0.0154866
	103.5	2.43267	0.0099923	0.016023
	103.6	2.44822	0.00999507	0.0166131
	103.7	2.46372	0.00999723	0.0172586
	103.8	2.47918	0.00999877	0.0179608
	103.9	2.49459	0.00999969	0.0187216
	104	2.50994	0.01	0.0195425
	104.1	2.52523	0.00999969	0.0204253
	104.2	2.54047	0.00999877	0.0213718
	104.3	2.55564	0.00999723	0.0223838
	104.4	2.57076	0.00999507	0.0234632
	104.5	2.5858	0.0099923	0.0246118
	104.6	2.60078	0.00998891	0.0258316
	104.7	2.61569	0.00998491	0.0271245
	104.8	2.63053	0.0099803	0.0284927
	104.9	2.64529	0.00997507	0.029938
	105	2.65997	0.00996924	0.0314626
	105.1	2.67458	0.00996279	0.0330686
	105.2	2.6891	0.00995573	0.0347579
	105.3	2.70354	0.00994806	0.0365327
	105.4	2.71789	0.00993979	0.0383951
	105.5	2.73215	0.00993091	0.0403472
	105.6	2.74632	0.00992143	0.042391
	105.7	2.7604	0.00991135	0.0445287
	105.8	2.77438	0.00990067	0.0467622
	105.9	2.78827	0.00988939	0.0490936
	106	2.80205	0.00987751	0.0515249
	106.1	2.81573	0.00986504	0.0540579
	106.2	2.82931	0.00985198	0.0566946
	106.3	2.84278	0.00983833	0.0594368
	106.4	2.85614	0.00982409	0.0622863
	106.5	2.86939	0.00980927	0.0652447
	106.6	2.88252	0.00979387	0.0683136
	106.7	2.89554	0.00977789	0.0714945
	106.8	2.90844	0.00976133	0.0747889
	106.9	2.92122	0.00974421	0.078198
	107	2.93388	0.00972651	0.081723
	107.1	2.94641	0.00970824	0.085365
	107.2	2.95882	0.00968942	0.0891249
	107.3	2.9711	0.00967003	0.0930034
	107.4	2.98324	0.00965009	0.0970011
	107.5	2.99526	0.0096296	0.101119
	107.6	3.00714	0.00960855	0.105356
	107.7	3.01888	0.00958697	0.109713
	107.8	3.03048	0.00956484	0.114191
	107.9	3.04194	0.00954217	0.118788
	108	3.05326	0.00951897	0.123504
	108.1	3.06443	0.00949525	0.128339
	108.2	3.07545	0.009471	0.133291
	108.3	3.08633	0.00944622	0.13836
	108.4	3.09705	0.00942094	0.143544
	108.5	3.10763	0.00939514	0.148841
	108.6	3.11804	0.00936883	0.154249
	108.7	3.1283	0.00934203	0.159767
	108.8	3.13841	0.00931472	0.165392
	108.9	3.14835	0.00928692	0.171121
	109	3.15813	0.00925864	0.176951
	109.1	3.16774	0.00922987	0.18288
	109.2	3.1772	0.00920063	0.188904
	109.3	3.18648	0.00917091	0.195018
	109.4	3.19559	0.00914072	0.20122
	109.5	3.20454	0.00911008	0.207504
	109.6	3.21331	0.00907897	0.213867
	109.7	3.22191	0.00904742	0.220303
	109.8	3.23033	0.00901542	0.226808
	109.9	3.23858	0.00898298	0.233376
	110	3.24665	0.0089501	0.240001
	110.1	3.25454	0.00891679	0.246678
	110.2	3.26225	0.00888306	0.2534
	110.3	3.26977	0.00884892	0.260162
	110.4	3.27711	0.00881436	0.266956
	110.5	3.28427	0.0087794	0.273776
	110.6	3.29124	0.00874403	0.280615
	110.7	3.29802	0.00870827	0.287466
	110.8	3.30462	0.00867213	0.29432
	110.9	3.31102	0.0086356	0.301171
	111	3.31723	0.00859869	0.308011
	111.1	3.32325	0.00856142	0.314832
	111.2	3.32908	0.00852378	0.321626
	111.3	3.33471	0.00848578	0.328384
	111.4	3.34014	0.00844743	0.335098
	111.5	3.34538	0.00840874	0.34176
	111.6	3.35042	0.00836971	0.348362
	111.7	3.35526	0.00833035	0.354894
	111.8	3.3599	0.00829066	0.361348
	111.9	3.36434	0.00825065	0.367716
	112	3.36858	0.00821033	0.373988
	112.1	3.37262	0.0081697	0.380157
	112.2	3.37646	0.00812878	0.386213
	112.3	3.38009	0.00808755	0.392148
	112.4	3.38352	0.00804605	0.397954
	112.5	3.38674	0.00800426	0.403622
	112.6	3.38976	0.0079622	0.409143
	112.7	3.39257	0.00791987	0.41451
	112.8	3.39517	0.00787728	0.419715
	112.9	3.39757	0.00783444	0.424749
	113	3.39976	0.00779135	0.429606
	113.1	3.40174	0.00774802	0.434277
	113.2	3.40352	0.00770445	0.438756
	113.3	3.40508	0.00766066	0.443035
	113.4	3.40644	0.00761665	0.447107
	113.5	3.40759	0.00757243	0.450967
	113.6	3.40853	0.00752799	0.454608
	113.7	3.40925	0.00748336	0.458025
	113.8	3.40977	0.00743853	0.461211
	113.9	3.41008	0.00739352	0.464162
	114	3.41018	0.00734833	0.466873
	114.1	3.41007	0.00730296	0.469339
	114.2	3.40975	0.00725742	0.471557
	114.3	3.40922	0.00721173	0.473522
	114.4	3.40848	0.00716588	0.475232
	114.5	3.40753	0.00711988	0.476684
	114.6	3.40637	0.00707374	0.477875
	114.7	3.405	0.00702747	0.478804
	114.8	3.40342	0.00698107	0.479468
	114.9	3.40163	0.00693455	0.479867
	115	3.39964	0.00688792	0.48
	115.1	3.39743	0.00684118	0.479867
	115.2	3.39502	0.00679433	0.479468
	115.3	3.3924	0.00674739	0.478804
	115.4	3.38958	0.00670037	0.477875
	115.5	3.38655	0.00665326	0.476684
	115.6	3.38331	0.00660607	0.475232
	115.7	3.37987	0.00655881	0.473522
	115.8	3.37622	0.0065115	0.471556
	115.9	3.37237	0.00646412	0.469339
	116	3.36832	0.00641669	0.466872
	116.1	3.36406	0.00636922	0.464162
	116.2	3.35961	0.00632171	0.461211
	116.3	3.35495	0.00627417	0.458024
	116.4	3.35009	0.00622661	0.454608
	116.5	3.34504	0.00617902	0.450967
	116.6	3.33978	0.00613142	0.447107
	116.7	3.33433	0.00608381	0.443034
	116.8	3.32868	0.00603619	0.438755
	116.9	3.32284	0.00598858	0.434276
	117	3.3168	0.00594099	0.429605
	117.1	3.31057	0.0058934	0.424748
	117.2	3.30415	0.00584584	0.419713
	117.3	3.29754	0.0057983	0.414509
	117.4	3.29073	0.0057508	0.409141
	117.5	3.28374	0.00570333	0.40362
	117.6	3.27657	0.00565591	0.397952
	117.7	3.2692	0.00560853	0.392146
	117.8	3.26166	0.00556121	0.38621
	117.9	3.25393	0.00551395	0.380154
	118	3.24601	0.00546675	0.373985
	118.1	3.23792	0.00541963	0.367712
	118.2	3.22965	0.00537257	0.361344
	118.3	3.2212	0.0053256	0.354889
	118.4	3.21258	0.00527872	0.348356
	118.5	3.20378	0.00523192	0.341754
	118.6	3.19481	0.00518522	0.335092
	118.7	3.18566	0.00513862	0.328376
	118.8	3.17635	0.00509213	0.321618
	118.9	3.16687	0.00504574	0.314823
	119	3.15723	0.00499947	0.308001
	119.1	3.14741	0.00495332	0.30116
	119.2	3.13744	0.00490729	0.294308
	119.3	3.12731	0.00486139	0.287452
	119.4	3.11701	0.00481562	0.2806
	119.5	3.10656	0.00476999	0.27376
	119.6	3.09595	0.0047245	0.266938
	119.7	3.08519	0.00467916	0.260142
	119.8	3.07428	0.00463397	0.253378
	119.9	3.06322	0.00458893	0.246654
	120	3.052	0.00454404	0.239975
	120.1	3.04065	0.00449932	0.233347
	120.2	3.02914	0.00445477	0.226776
	120.3	3.0175	0.00441038	0.220268
	120.4	3.00571	0.00436617	0.213829
	120.5	2.99379	0.00432213	0.207462
	120.6	2.98173	0.00427828	0.201174
	120.7	2.96954	0.00423461	0.194968
	120.8	2.95721	0.00419112	0.188848
	120.9	2.94475	0.00414783	0.18282
	121	2.93217	0.00410473	0.176885
	121.1	2.91946	0.00406183	0.171049
	121.2	2.90662	0.00401913	0.165313
	121.3	2.89366	0.00397663	0.159681
	121.4	2.88059	0.00393434	0.154155
	121.5	2.86739	0.00389226	0.148738
	121.6	2.85408	0.0038504	0.143432
	121.7	2.84066	0.00380874	0.138239
	121.8	2.82712	0.00376731	0.133159
	121.9	2.81348	0.0037261	0.128195
	122	2.79973	0.00368511	0.123348
	122.1	2.78588	0.00364435	0.118618
	122.2	2.77192	0.00360382	0.114007
	122.3	2.75786	0.00356351	0.109514
	122.4	2.74371	0.00352345	0.105139
	122.5	2.72946	0.00348361	0.100884
	122.6	2.71512	0.00344402	0.0967465
	122.7	2.70068	0.00340466	0.0927277
	122.8	2.68616	0.00336555	0.0888265
	122.9	2.67155	0.00332669	0.0850423
	123	2.65686	0.00328806	0.0813742
	123.1	2.64208	0.00324969	0.0778211
	123.2	2.62722	0.00321157	0.0743819
	123.3	2.61229	0.0031737	0.0710553
	123.4	2.59728	0.00313608	0.0678398
	123.5	2.5822	0.00309871	0.0647339
	123.6	2.56705	0.00306161	0.061736
	123.7	2.55183	0.00302476	0.0588443
	123.8	2.53654	0.00298817	0.0560569
	123.9	2.52119	0.00295184	0.0533719
	124	2.50578	0.00291577	0.0507874
	124.1	2.49031	0.00287997	0.0483012
	124.2	2.47479	0.00284443	0.0459113
	124.3	2.4592	0.00280916	0.0436155
	124.4	2.44357	0.00277415	0.0414115
	124.5	2.42788	0.00273941	0.039297
	124.6	2.41215	0.00270494	0.0372699
	124.7	2.39637	0.00267074	0.0353277
	124.8	2.38055	0.0026368	0.0334682
	124.9	2.36469	0.00260314	0.031689
	125	2.34878	0.00256975	0.0299878
	125.1	2.33284	0.00253663	0.0283622
	125.2	2.31687	0.00250379	0.0268098
	125.3	2.30086	0.00247121	0.0253284
	125.4	2.28483	0.00243891	0.0239156
	125.5	2.26876	0.00240689	0.0225691
	125.6	2.25267	0.00237514	0.0212866
	125.7	2.23656	0.00234366	0.020066
	125.8	2.22042	0.00231246	0.0189048
	125.9	2.20427	0.00228153	0.0178011
	126	2.18809	0.00225088	0.0167525
	126.1	2.17191	0.0022205	0.015757
	126.2	2.15571	0.0021904	0.0148125
	126.3	2.13949	0.00216057	0.013917
	126.4	2.12327	0.00213102	0.0130685
	126.5	2.10705	0.00210174	0.012265
	126.6	2.09081	0.00207274	0.0115046
	126.7	2.07458	0.00204401	0.0107856
	126.8	2.05834	0.00201555	0.010106
	126.9	2.04211	0.00198737	0.00946409
	127	2.02588	0.00195946	0.00885826
	127.1	2.00965	0.00193183	0.00828682
	127.2	1.99343	0.00190446	0.00774818
	127.3	1.97722	0.00187737	0.00724079
	127.4	1.96102	0.00185055	0.00676318
	127.5	1.94484	0.001824	0.00631391
	127.6	1.92866	0.00179772	0.00589159
	127.7	1.91251	0.00177171	0.00549489
	127.8	1.89637	0.00174597	0.00512254
	127.9	1.88026	0.0017205	0.00477331
	128	1.86416	0.0016953	0.00444603
	128.1	1.84809	0.00167036	0.00413956
	128.2	1.83205	0.00164568	0.00385285
	128.3	1.81603	0.00162127	0.00358485
	128.4	1.80004	0.00159713	0.0033346
	128.5	1.78409	0.00157324	0.00310117
	128.6	1.76816	0.00154962	0.00288367
	128.7	1.75227	0.00152626	0.00268127
	128.8	1.73642	0.00150316	0.00249318
	128.9	1.7206	0.00148032	0.00231866
	129	1.70482	0.00145773	0.002157
	129.1	1.68908	0.0014354	0.00200756
	129.2	1.67339	0.00141333	0.00186971
	129.3	1.65773	0.00139151	0.0017429
	129.4	1.64213	0.00136994	0.00162658
	129.5	1.62657	0.00134862	0.00152028
	129.6	1.61106	0.00132756	0.00142355
	129.7	1.59559	0.00130674	0.00133598
	129.8	1.58018	0.00128617	0.00125722
	129.9	1.56482	0.00126584	0.00118693
	130	1.54952	0.00124576	0.00112483
	130.1	1.53427	0.00122592	0.00107069
	130.2	1.51908	0.00120632	0.00102429
	130.3	1.50394	0.00118697	0.000985487
	130.4	1.48886	0.00116785	0.000954149
	130.5	1.47385	0.00114897	0.000930202
	130.6	1.45889	0.00113032	0.000913609
	130.7	1.444	0.00111191	0.00090438
	130.8	1.42917	0.00109373	0.000902565
	130.9	1.41441	0.00107579	0.000908261
	131	1.39971	0.00105807	0.000921614
	131.1	1.38508	0.00104058	0.000942815
	131.2	1.37052	0.00102331	0.000972107
	131.3	1.35603	0.00100627	0.00100978
	131.4	1.34161	0.000989456	0.00105619
	131.5	1.32726	0.000972859	0.00111173
	131.6	1.31298	0.000956483	0.00117687
	131.7	1.29878	0.000940324	0.00125213
	131.8	1.28465	0.00092438	0.00133809
	131.9	1.2706	0.000908652	0.00143541
	132	1.25662	0.000893136	0.00154482
	132.1	1.24272	0.00087783	0.00166711
	132.2	1.2289	0.000862734	0.00180316
	132.3	1.21516	0.000847845	0.00195392
	132.4	1.2015	0.000833162	0.00212044
	132.5	1.18791	0.000818683	0.00230386
	132.6	1.17441	0.000804405	0.0025054
	132.7	1.16099	0.000790328	0.00272641
	132.8	1.14765	0.00077645	0.0029683
	132.9	1.1344	0.000762768	0.00323265
	133	1.12123	0.000749281	0.00352111
	133.1	1.10814	0.000735987	0.00383548
	133.2	1.09514	0.000722885	0.00417769
	133.3	1.08223	0.000709972	0.00454979
	133.4	1.0694	0.000697247	0.004954
	133.5	1.05666	0.000684707	0.00539267
	133.6	1.04401	0.000672352	0.00586834
	133.7	1.03144	0.000660179	0.00638367
	133.8	1.01897	0.000648186	0.00694156
	133.9	1.00658	0.000636372	0.00754504
	134	0.994279	0.000624735	0.00819736
	134.1	0.98207	0.000613273	0.00890197
	134.2	0.969951	0.000601984	0.00966254
	134.3	0.957922	0.000590867	0.0104829
	134.4	0.945985	0.000579919	0.0113673
	134.5	0.934139	0.000569139	0.01232
	134.6	0.922384	0.000558524	0.0133456
	134.7	0.910721	0.000548074	0.014449
	134.8	0.89915	0.000537787	0.0156354
	134.9	0.887671	0.00052766	0.0169101
	135	0.876285	0.000517691	0.018279
	135.1	0.864992	0.00050788	0.019748
	135.2	0.853791	0.000498224	0.0213234
	135.3	0.842684	0.000488722	0.023012
	135.4	0.83167	0.000479371	0.0248208
	135.5	0.820749	0.00047017	0.026757
	135.6	0.809922	0.000461117	0.0288285
	135.7	0.799188	0.000452211	0.0310432
	135.8	0.788548	0.000443449	0.0334097
	135.9	0.778002	0.000434831	0.0359368
	136	0.76755	0.000426353	0.0386337
	136.1	0.757191	0.000418015	0.0415101
	136.2	0.746926	0.000409815	0.0445759
	136.3	0.736755	0.000401751	0.0478417
	136.4	0.726677	0.000393822	0.0513184
	136.5	0.716693	0.000386025	0.0550173
	136.6	0.706803	0.000378359	0.0589501
	136.7	0.697006	0.000370823	0.0631291
	136.8	0.687303	0.000363414	0.0675669
	136.9	0.677693	0.000356131	0.0722765
	137	0.668177	0.000348973	0.0772717
	137.1	0.658753	0.000341938	0.0825662
	137.2	0.649422	0.000335024	0.0881747
	137.3	0.640184	0.000328229	0.0941119
	137.4	0.631038	0.000321552	0.100393
	137.5	0.621985	0.000314992	0.107034
	137.6	0.613024	0.000308547	0.114052
	137.7	0.604155	0.000302215	0.121462
	137.8	0.595377	0.000295994	0.129281
	137.9	0.586691	0.000289884	0.137528
	138	0.578096	0.000283882	0.14622
	138.1	0.569591	0.000277988	0.155375
	138.2	0.561178	0.000272199	0.165012
	138.3	0.552854	0.000266514	0.175149
	138.4	0.54462	0.000260932	0.185805
	138.5	0.536476	0.000255451	0.197001
	138.6	0.528421	0.00025007	0.208756
	138.7	0.520455	0.000244787	0.221089
	138.8	0.512578	0.000239601	0.234022
	138.9	0.504788	0.00023451	0.247573
	139	0.497087	0.000229514	0.261764
	139.1	0.489472	0.00022461	0.276615
	139.2	0.481945	0.000219797	0.292146
	139.3	0.474504	0.000215074	0.308379
	139.4	0.467149	0.000210439	0.325333
	139.5	0.45988	0.000205892	0.343028
	139.6	0.452696	0.000201431	0.361486
	139.7	0.445597	0.000197054	0.380725
	139.8	0.438582	0.00019276	0.400766
	139.9	0.431651	0.000188549	0.421628
	140	0.424804	0.000184418	0.443331
	140.1	0.418039	0.000180366	0.465892
	140.2	0.411356	0.000176392	0.489329
	140.3	0.404756	0.000172496	0.513661
	140.4	0.398237	0.000168675	0.538903
	140.5	0.391798	0.000164928	0.565073
	140.6	0.38544	0.000161255	0.592185
	140.7	0.379162	0.000157654	0.620253
	140.8	0.372963	0.000154124	0.649292
	140.9	0.366843	0.000150664	0.679313
	141	0.360801	0.000147272	0.710329
	141.1	0.354837	0.000143948	0.742349
	141.2	0.34895	0.00014069	0.775382
	141.3	0.343139	0.000137497	0.809435
	141.4	0.337404	0.000134368	0.844516
	141.5	0.331745	0.000131303	0.880629
	141.6	0.326161	0.0001283	0.917777
	141.7	0.32065	0.000125357	0.955962
	141.8	0.315214	0.000122475	0.995183
	141.9	0.30985	0.000119651	1.03544
	142	0.304559	0.000116886	1.07673
	142.1	0.29934	0.000114177	1.11904
	142.2	0.294192	0.000111524	1.16237
	142.3	0.289115	0.000108926	1.20671
	142.4	0.284108	0.000106382	1.25204
	142.5	0.279171	0.000103891	1.29836
	142.6	0.274302	0.000101452	1.34565
	142.7	0.269502	9.90644e-05	1.39388
	142.8	0.264769	9.67269e-05	1.44304
	142.9	0.260104	9.44387e-05	1.49311
	143	0.255505	9.2199e-05	1.54406
	143.1	0.250972	9.00068e-05	1.59586
	143.2	0.246504	8.78614e-05	1.64849
	143.3	0.2421	8.57618e-05	1.70191
	143.4	0.237761	8.37072e-05	1.75608
	143.5	0.233485	8.16968e-05	1.81097
	143.6	0.229272	7.97298e-05	1.86655
	143.7	0.225121	7.78053e-05	1.92276
	143.8	0.221032	7.59227e-05	1.97957
	143.9	0.217003	7.4081e-05	2.03692
	144	0.213035	7.22795e-05	2.09478
	144.1	0.209126	7.05175e-05	2.15308
	144.2	0.205277	6.87942e-05	2.21178
	144.3	0.201486	6.71089e-05	2.27082
	144.4	0.197752	6.54608e-05	2.33015
	144.5	0.194076	6.38493e-05	2.38969
	144.6	0.190457	6.22736e-05	2.44941
	144.7	0.186893	6.0733e-05	2.50922
	144.8	0.183385	5.92269e-05	2.56906
	144.9	0.179932	5.77546e-05	2.62888
	145	0.176533	5.63155e-05	2.68859
	145.1	0.173187	5.49088e-05	2.74814
	145.2	0.169894	5.35339e-05	2.80745
	145.3	0.166654	5.21903e-05	2.86645
	145.4	0.163465	5.08772e-05	2.92507
	145.5	0.160328	4.95941e-05	2.98323
	145.6	0.157241	4.83405e-05	3.04086
	145.7	0.154204	4.71155e-05	3.09789
	145.8	0.151216	4.59188e-05	3.15423
	145.9	0.148277	4.47498e-05	3.20982
	146	0.145386	4.36078e-05	3.26458
	146.1	0.142543	4.24923e-05	3.31843
	146.2	0.139747	4.14029e-05	3.37129
	146.3	0.136997	4.03388e-05	3.42311
	146.4	0.134293	3.92997e-05	3.47379
	146.5	0.131635	3.8285e-05	3.52326
	146.6	0.12902	3.72942e-05	3.57146
	146.7	0.126451	3.63268e-05	3.61831
	146.8	0.123924	3.53823e-05	3.66375
	146.9	0.121441	3.44603e-05	3.7077
	147	0.119	3.35602e-05	3.75009
	147.1	0.116601	3.26816e-05	3.79087
	147.2	0.114243	3.1824e-05	3.82996
	147.3	0.111926	3.09871e-05	3.86732
	147.4	0.109649	3.01703e-05	3.90287
	147.5	0.107412	2.93732e-05	3.93656
	147.6	0.105214	2.85954e-05	3.96835
	147.7	0.103055	2.78365e-05	3.99817
	147.8	0.100934	2.7096e-05	4.02598
	147.9	0.0988504	2.63737e-05	4.05174
	148	0.0968039	2.5669e-05	4.07541
	148.1	0.0947939	2.49816e-05	4.09694
	148.2	0.0928199	2.43111e-05	4.11629
	148.3	0.0908814	2.36571e-05	4.13345
	148.4	0.0889779	2.30193e-05	4.14838
	148.5	0.0871089	2.23973e-05	4.16105
	148.6	0.0852739	2.17908e-05	4.17145
	148.7	0.0834724	2.11995e-05	4.17956
	148.8	0.0817039	2.06228e-05	4.18536
	148.9	0.079968	2.00607e-05	4.18884
	149	0.0782641	1.95126e-05	4.19
	149.1	0.0765919	1.89784e-05	4.18884
	149.2	0.0749507	1.84576e-05	4.18536
	149.3	0.0733402	1.79501e-05	4.17956
	149.4	0.0717598	1.74554e-05	4.17145
	149.5	0.0702092	1.69733e-05	4.16105
	149.6	0.0686879	1.65035e-05	4.14838
	149.7	0.0671954	1.60457e-05	4.13345
	149.8	0.0657313	1.55997e-05	4.11629
	149.9	0.0642951	1.51651e-05	4.09694
	150	0.0628864	1.47417e-05	4.07541
	150.1	0.0615048	1.43292e-05	4.05174
	150.2	0.0601498	1.39275e-05	4.02598
	150.3	0.0588211	1.35361e-05	3.99817
	150.4	0.0575181	1.3155e-05	3.96835
	150.5	0.0562406	1.27838e-05	3.93656
	150.6	0.054988	1.24223e-05	3.90287
	150.7	0.0537601	1.20703e-05	3.86732
	150.8	0.0525563	1.17275e-05	3.82996
	150.9	0.0513763	1.13938e-05	3.79087
	151	0.0502197	1.10689e-05	3.75009
	151.1	0.0490861	1.07525e-05	3.7077
	151.2	0.0479752	1.04446e-05	3.66375
	151.3	0.0468865	1.01449e-05	3.61831
	151.4	0.0458197	9.85316e-06	3.57146
	151.5	0.0447744	9.56922e-06	3.52326
	151.6	0.0437502	9.2929e-06	3.47379
	151.7	0.0427468	9.024e-06	3.42311
	151.8	0.0417639	8.76234e-06	3.37129
	151.9	0.0408011	8.50774e-06	3.31843
	152	0.039858	8.26003e-06	3.26458
	152.1	0.0389343	8.01904e-06	3.20982
	152.2	0.0380297	7.7846e-06	3.15423
	152.3	0.0371438	7.55655e-06	3.09789
	152.4	0.0362763	7.33473e-06	3.04086
	152.5	0.0354269	7.11898e-06	2.98323
	152.6	0.0345952	6.90915e-06	2.92507
	152.7	0.033781	6.70509e-06	2.86645
	152.8	0.0329839	6.50666e-06	2.80745
	152.9	0.0322036	6.31371e-06	2.74814
	153	0.0314399	6.12611e-06	2.6886
	153.1	0.0306923	5.94371e-06	2.62888
	153.2	0.0299607	5.76639e-06	2.56906
	153.3	0.0292448	5.59401e-06	2.50922
	153.4	0.0285442	5.42646e-06	2.44941
	153.5	0.0278586	5.26359e-06	2.3897
	153.6	0.0271879	5.1053e-06	2.33015
	153.7	0.0265316	4.95147e-06	2.27082
	153.8	0.0258896	4.80197e-06	2.21178
	153.9	0.0252616	4.65671e-06	2.15308
	154	0.0246473	4.51555e-06	2.09478
	154.1	0.0240465	4.37841e-06	2.03692
	154.2	0.0234588	4.24517e-06	1.97957
	154.3	0.0228841	4.11573e-06	1.92276
	154.4	0.0223221	3.98999e-06	1.86655
	154.5	0.0217726	3.86786e-06	1.81098
	154.6	0.0212353	3.74923e-06	1.75608
	154.7	0.02071	3.63402e-06	1.70191
	154.8	0.0201964	3.52213e-06	1.64849
	154.9	0.0196943	3.41348e-06	1.59587
	155	0.0192036	3.30797e-06	1.54407
	155.1	0.0187239	3.20553e-06	1.49312
	155.2	0.0182551	3.10606e-06	1.44305
	155.3	0.0177969	3.0095e-06	1.39389
	155.4	0.0173491	2.91576e-06	1.34566
	155.5	0.0169116	2.82477e-06	1.29837
	155.6	0.0164841	2.73645e-06	1.25205
	155.7	0.0160664	2.65072e-06	1.20672
	155.8	0.0156583	2.56753e-06	1.16238
	155.9	0.0152597	2.48679e-06	1.11905
	156	0.0148703	2.40844e-06	1.07674
	156.1	0.0144899	2.33241e-06	1.03546
	156.2	0.0141184	2.25865e-06	0.995205
	156.3	0.0137555	2.18709e-06	0.955987
	156.4	0.0134012	2.11766e-06	0.917805
	156.5	0.0130552	2.05031e-06	0.88066
	156.6	0.0127173	1.98498e-06	0.844551
	156.7	0.0123874	1.92161e-06	0.809473
	156.8	0.0120654	1.86015e-06	0.775424
	156.9	0.011751	1.80054e-06	0.742395
	157	0.011444	1.74274e-06	0.71038
	157.1	0.0111444	1.68669e-06	0.67937
	157.2	0.010852	1.63234e-06	0.649355
	157.3	0.0105666	1.57965e-06	0.620322
	157.4	0.0102881	1.52856e-06	0.592261
	157.5	0.0100163	1.47904e-06	0.565157
	157.6	0.00975102	1.43103e-06	0.538996
	157.7	0.00949223	1.38449e-06	0.513763
	157.8	0.00923974	1.33938e-06	0.489441
	157.9	0.00899342	1.29567e-06	0.466015
	158	0.00875311	1.2533e-06	0.443466
	158.1	0.00851871	1.21224e-06	0.421777
	158.2	0.00829007	1.17246e-06	0.40093
	158.3	0.00806707	1.13391e-06	0.380905
	158.4	0.00784959	1.09656e-06	0.361682
	158.5	0.0076375	1.06038e-06	0.343244
	158.6	0.00743068	1.02533e-06	0.325569
	158.7	0.00722901	9.91375e-07	0.308638
	158.8	0.00703239	9.58485e-07	0.29243
	158.9	0.00684069	9.2663e-07	0.276925
	159	0.00665381	8.95778e-07	0.262103
	159.1	0.00647163	8.659e-07	0.247943
	159.2	0.00629406	8.36967e-07	0.234426
	159.3	0.00612098	8.08951e-07	0.22153
	159.4	0.00595229	7.81825e-07	0.209237
	159.5	0.00578789	7.55561e-07	0.197525
	159.6	0.00562769	7.30135e-07	0.186376
	159.7	0.00547159	7.05521e-07	0.17577
	159.8	0.00531949	6.81695e-07	0.165688
	159.9	0.00517129	6.58633e-07	0.156111
	160	0.00502692	6.36311e-07	0.14702
	160.1	0.00488627	6.14709e-07	0.138397
	160.2	0.00474927	5.93803e-07	0.130225
	160.3	0.00461583	5.73573e-07	0.122486
	160.4	0.00448585	5.53998e-07	0.115162
	160.5	0.00435927	5.35058e-07	0.108238
	160.6	0.004236	5.16734e-07	0.101698
	160.7	0.00411596	4.99006e-07	0.0955243
	160.8	0.00399908	4.81857e-07	0.0897032
	160.9	0.00388528	4.65269e-07	0.0842195
	161	0.00377448	4.49224e-07	0.0790589
	161.1	0.00366662	4.33706e-07	0.0742075
	161.2	0.00356161	4.18698e-07	0.0696519
	161.3	0.00345941	4.04184e-07	0.0653793
	161.4	0.00335993	3.90149e-07	0.0613773
	161.5	0.00326311	3.76579e-07	0.0576338
	161.6	0.00316888	3.63458e-07	0.0541375
	161.7	0.00307718	3.50773e-07	0.0508774
	161.8	0.00298796	3.3851e-07	0.047843
	161.9	0.00290114	3.26655e-07	0.0450242
	162	0.00281667	3.15196e-07	0.0424115
	162.1	0.00273449	3.0412e-07	0.0399958
	162.2	0.00265455	2.93415e-07	0.0377684
	162.3	0.00257678	2.8307e-07	0.0357212
	162.4	0.00250114	2.73073e-07	0.0338462
	162.5	0.00242757	2.63412e-07	0.0321363
	162.6	0.00235602	2.54078e-07	0.0305844
	162.7	0.00228644	2.45059e-07	0.029184
	162.8	0.00221877	2.36346e-07	0.027929
	162.9	0.00215298	2.27929e-07	0.0268137
	163	0.002089	2.19797e-07	0.0258328
	163.1	0.0020268	2.11943e-07	0.0249812
	163.2	0.00196634	2.04357e-07	0.0242543
	163.3	0.00190756	1.97031e-07	0.0236478
	163.4	0.00185042	1.89955e-07	0.0231579
	163.5	0.00179489	1.83122e-07	0.0227809
	163.6	0.00174091	1.76524e-07	0.0225134
	163.7	0.00168845	1.70154e-07	0.0223525
	163.8	0.00163747	1.64003e-07	0.0222955
	163.9	0.00158794	1.58065e-07	0.02234
	164	0.0015398	1.52332e-07	0.0224837
	164.1	0.00149304	1.46799e-07	0.0227248
	164.2	0.0014476	1.41457e-07	0.0230617
	164.3	0.00140346	1.36302e-07	0.0234928
	164.4	0.00136059	1.31326e-07	0.024017
	164.5	0.00131894	1.26525e-07	0.0246334
	164.6	0.00127849	1.21891e-07	0.025341
	164.7	0.0012392	1.1742e-07	0.0261394
	164.8	0.00120105	1.13106e-07	0.027028
	164.9	0.001164	1.08944e-07	0.0280066
	165	0.00112802	1.04928e-07	0.0290751
	165.1	0.00109308	1.01054e-07	0.0302335
	165.2	0.00105917	9.73178e-08	0.031482
	165.3	0.00102624	9.37136e-08	0.0328209
	165.4	0.000994275	9.02374e-08	0.0342506
	165.5	0.000963246	8.68848e-08	0.0357714
	165.6	0.000933128	8.36517e-08	0.0373841
	165.7	0.000903896	8.0534e-08	0.0390893
	165.8	0.000875526	7.75277e-08	0.0408876
	165.9	0.000847994	7.46292e-08	0.0427798
	166	0.000821277	7.18346e-08	0.0447668
	166.1	0.000795353	6.91405e-08	0.0468494
	166.2	0.0007702	6.65435e-08	0.0490284
	166.3	0.000745796	6.40401e-08	0.0513047
	166.4	0.000722121	6.16271e-08	0.0536791
	166.5	0.000699155	5.93015e-08	0.0561526
	166.6	0.000676877	5.70603e-08	0.0587259
	166.7	0.000655269	5.49004e-08	0.0613998
	166.8	0.000634311	5.28192e-08	0.064175
	166.9	0.000613986	5.08139e-08	0.0670523
	167	0.000594275	4.88817e-08	0.0700323
	167.1	0.000575162	4.70203e-08	0.0731154
	167.2	0.000556629	4.52271e-08	0.0763023
	167.3	0.000538661	4.34997e-08	0.0795931
	167.4	0.00052124	4.18359e-08	0.0829883
	167.5	0.000504351	4.02333e-08	0.0864879
	167.6	0.00048798	3.869e-08	0.090092
	167.7	0.000472111	3.72037e-08	0.0938003
	167.8	0.00045673	3.57725e-08	0.0976128
	167.9	0.000441822	3.43944e-08	0.101529
	168	0.000427375	3.30675e-08	0.105548
	168.1	0.000413375	3.17901e-08	0.10967
	168.2	0.000399809	3.05603e-08	0.113892
	168.3	0.000386664	2.93766e-08	0.118216
	168.4	0.000373929	2.82372e-08	0.122638
	168.5	0.00036159	2.71405e-08	0.127158
	168.6	0.000349637	2.60852e-08	0.131773
	168.7	0.000338059	2.50696e-08	0.136483
	168.8	0.000326843	2.40923e-08	0.141284
	168.9	0.000315981	2.3152e-08	0.146175
	169	0.00030546	2.22474e-08	0.151153
	169.1	0.000295272	2.13772e-08	0.156216
	169.2	0.000285406	2.05401e-08	0.161359
	169.3	0.000275852	1.97349e-08	0.166581
	169.4	0.000266602	1.89606e-08	0.171877
	169.5	0.000257646	1.82159e-08	0.177244
	169.6	0.000248976	1.74999e-08	0.182678
	169.7	0.000240583	1.68114e-08	0.188175
	169.8	0.000232458	1.61496e-08	0.19373
	169.9	0.000224594	1.55134e-08	0.19934
	170	0.000216982	1.49018e-08	0.204999
	170.1	0.000209616	1.43141e-08	0.210702
	170.2	0.000202487	1.37494e-08	0.216444
	170.3	0.000195588	1.32067e-08	0.222219
	170.4	0.000188913	1.26854e-08	0.228022
	170.5	0.000182455	1.21846e-08	0.233848
	170.6	0.000176206	1.17037e-08	0.239689
	170.7	0.000170161	1.12418e-08	0.245541
	170.8	0.000164313	1.07983e-08	0.251396
	170.9	0.000158657	1.03726e-08	0.257248
	171	0.000153185	9.96396e-09	0.263091
	171.1	0.000147893	9.57183e-09	0.268917
	171.2	0.000142776	9.19559e-09	0.27472
	171.3	0.000137827	8.83468e-09	0.280493
	171.4	0.000133041	8.48856e-09	0.286228
	171.5	0.000128413	8.15669e-09	0.291918
	171.6	0.000123939	7.83858e-09	0.297557
	171.7	0.000119613	7.53374e-09	0.303137
	171.8	0.000115431	7.2417e-09	0.30865
	171.9	0.000111389	6.96201e-09	0.314089
	172	0.000107481	6.69425e-09	0.319447
	172.1	0.000103705	6.43801e-09	0.324716
	172.2	0.000100054	6.19288e-09	0.329889
	172.3	9.65265e-05	5.9585e-09	0.334959
	172.4	9.31174e-05	5.7345e-09	0.339918
	172.5	8.98232e-05	5.52054e-09	0.344759
	172.6	8.66401e-05	5.31628e-09	0.349476
	172.7	8.35647e-05	5.1214e-09	0.35406
	172.8	8.05935e-05	4.93562e-09	0.358506
	172.9	7.77232e-05	4.75863e-09	0.362806
	173	7.49504e-05	4.59017e-09	0.366955
	173.1	7.22721e-05	4.42997e-09	0.370945
	173.2	6.96853e-05	4.27779e-09	0.37477
	173.3	6.71869e-05	4.13339e-09	0.378425
	173.4	6.4774e-05	3.99655e-09	0.381904
	173.5	6.2444e-05	3.86706e-09	0.385201
	173.6	6.01941e-05	3.74471e-09	0.388311
	173.7	5.80216e-05	3.62933e-09	0.391229
	173.8	5.59242e-05	3.52074e-09	0.393951
	173.9	5.38992e-05	3.41877e-09	0.396471
	174	5.19443e-05	3.32326e-09	0.398787
	174.1	5.00573e-05	3.23408e-09	0.400894
	174.2	4.82359e-05	3.1511e-09	0.402788
	174.3	4.64778e-05	3.07419e-09	0.404467
	174.4	4.47811e-05	3.00323e-09	0.405927
	174.5	4.31436e-05	2.93814e-09	0.407168
	174.6	4.15635e-05	2.87882e-09	0.408185
	174.7	4.00388e-05	2.82518e-09	0.408978
	174.8	3.85676e-05	2.77716e-09	0.409546
	174.9	3.71482e-05	2.73469e-09	0.409886
	175	3.57788e-05	2.69773e-09	0.41
	175.1	3.44578e-05	2.66624e-09	0.409886
	175.2	3.31835e-05	2.64017e-09	0.409546
	175.3	3.19544e-05	2.61952e-09	0.408978
	175.4	3.07689e-05	2.60426e-09	0.408185
	175.5	2.96256e-05	2.59441e-09	0.407168
	175.6	2.8523e-05	2.58996e-09	0.405927
	175.7	2.74597e-05	2.59093e-09	0.404467
	175.8	2.64344e-05	2.59735e-09	0.402788
	175.9	2.54459e-05	2.60927e-09	0.400893
	176	2.44928e-05	2.62673e-09	0.398787
	176.1	2.35739e-05	2.64978e-09	0.396471
	176.2	2.26882e-05	2.67851e-09	0.393951
	176.3	2.18343e-05	2.71299e-09	0.391229
	176.4	2.10113e-05	2.75331e-09	0.388311
	176.5	2.02181e-05	2.79958e-09	0.385201
	176.6	1.94536e-05	2.8519e-09	0.381904
	176.7	1.87169e-05	2.91042e-09	0.378425
	176.8	1.8007e-05	2.97526e-09	0.37477
	176.9	1.73229e-05	3.04658e-09	0.370944
	177	1.66638e-05	3.12453e-09	0.366954
	177.1	1.60288e-05	3.2093e-09	0.362806
	177.2	1.5417e-05	3.30108e-09	0.358505
	177.3	1.48277e-05	3.40006e-09	0.354059
	177.4	1.426e-05	3.50647e-09	0.349475
	177.5	1.37132e-05	3.62053e-09	0.344758
	177.6	1.31865e-05	3.74249e-09	0.339917
	177.7	1.26793e-05	3.87261e-09	0.334958
	177.8	1.21909e-05	4.01117e-09	0.329888
	177.9	1.17205e-05	4.15846e-09	0.324715
	178	1.12676e-05	4.3148e-09	0.319445
	178.1	1.08316e-05	4.4805e-09	0.314087
	178.2	1.04117e-05	4.65592e-09	0.308648
	178.3	1.00076e-05	4.84141e-09	0.303134
	178.4	9.6185e-06	5.03737e-09	0.297554
	178.5	9.24398e-06	5.2442e-09	0.291915
	178.6	8.8835e-06	5.46231e-09	0.286224
	178.7	8.53654e-06	5.69216e-09	0.280488
	178.8	8.20264e-06	5.93421e-09	0.274715
	178.9	7.88131e-06	6.18896e-09	0.268911
	179	7.57209e-06	6.45692e-09	0.263084
	179.1	7.27457e-06	6.73862e-09	0.257241
	179.2	6.9883e-06	7.03465e-09	0.251388
	179.3	6.71288e-06	7.34558e-09	0.245532
	179.4	6.44792e-06	7.67203e-09	0.239679
	179.5	6.19304e-06	8.01467e-09	0.233836
	179.6	5.94787e-06	8.37416e-09	0.22801
	179.7	5.71205e-06	8.75122e-09	0.222205
	179.8	5.48524e-06	9.14659e-09	0.216427
	179.9	5.26711e-06	9.56105e-09	0.210683
	180	5.05735e-06	9.99541e-09	0.204978
	180.1	4.85564e-06	1.04505e-08	0.199317
	180.2	4.66169e-06	1.09273e-08	0.193705
	180.3	4.47521e-06	1.14266e-08	0.188146
	180.4	4.29592e-06	1.19494e-08	0.182645
	180.5	4.12356e-06	1.24967e-08	0.177207
	180.6	3.95788e-06	1.30697e-08	0.171836
	180.7	3.79862e-06	1.36693e-08	0.166535
	180.8	3.64554e-06	1.42968e-08	0.161308
	180.9	3.49841e-06	1.49533e-08	0.156158
	181	3.35702e-06	1.56401e-08	0.15109
	181.1	3.22114e-06	1.63585e-08	0.146104
	181.2	3.09057e-06	1.71098e-08	0.141205
	181.3	2.96511e-06	1.78955e-08	0.136394
	181.4	2.84457e-06	1.8717e-08	0.131674
	181.5	2.72876e-06	1.95759e-08	0.127047
	181.6	2.6175e-06	2.04737e-08	0.122515
	181.7	2.51063e-06	2.14122e-08	0.118079
	181.8	2.40797e-06	2.23931e-08	0.11374
	181.9	2.30937e-06	2.34182e-08	0.1095
	182	2.21466e-06	2.44895e-08	0.10536
	182.1	2.12371e-06	2.56088e-08	0.10132
	182.2	2.03637e-06	2.67782e-08	0.0973806
	182.3	1.95251e-06	2.79999e-08	0.0935428
	182.4	1.87198e-06	2.92761e-08	0.0898063
	182.5	1.79466e-06	3.06091e-08	0.0861713
	182.6	1.72043e-06	3.20013e-08	0.0826376
	182.7	1.64916e-06	3.34553e-08	0.0792049
	182.8	1.58075e-06	3.49737e-08	0.0758727
	182.9	1.51509e-06	3.65592e-08	0.0726403
	183	1.45207e-06	3.82146e-08	0.0695071
	183.1	1.39158e-06	3.99429e-08	0.0664722
	183.2	1.33352e-06	4.17472e-08	0.0635345
	183.3	1.27781e-06	4.36307e-08	0.060693
	183.4	1.22436e-06	4.55967e-08	0.0579465
	183.5	1.17306e-06	4.76487e-08	0.0552935
	183.6	1.12385e-06	4.97902e-08	0.0527328
	183.7	1.07663e-06	5.20251e-08	0.0502627
	183.8	1.03134e-06	5.43573e-08	0.0478818
	183.9	9.87889e-07	5.67908e-08	0.0455884
	184	9.46211e-07	5.93298e-08	0.0433808
	184.1	9.06235e-07	6.19788e-08	0.0412572
	184.2	8.67895e-07	6.47423e-08	0.0392158
	184.3	8.31126e-07	6.76251e-08	0.0372547
	184.4	7.95865e-07	7.06321e-08	0.0353721
	184.5	7.62053e-07	7.37684e-08	0.033566
	184.6	7.29633e-07	7.70395e-08	0.0318344
	184.7	6.98549e-07	8.04508e-08	0.0301755
	184.8	6.68748e-07	8.40082e-08	0.0285871
	184.9	6.40179e-07	8.77177e-08	0.0270673
	185	6.12793e-07	9.15854e-08	0.0256141
	185.1	5.86542e-07	9.5618e-08	0.0242255
	185.2	5.61381e-07	9.98221e-08	0.0228995
	185.3	5.37266e-07	1.04205e-07	0.021634
	185.4	5.14156e-07	1.08773e-07	0.0204272
	185.5	4.92009e-07	1.13535e-07	0.019277
	185.6	4.70787e-07	1.18498e-07	0.0181814
	185.7	4.50453e-07	1.23671e-07	0.0171386
	185.8	4.3097e-07	1.29062e-07	0.0161467
	185.9	4.12305e-07	1.34679e-07	0.0152037
	186	3.94424e-07	1.40532e-07	0.0143079
	186.1	3.77295e-07	1.46631e-07	0.0134574
	186.2	3.60888e-07	1.52985e-07	0.0126504
	186.3	3.45172e-07	1.59605e-07	0.0118852
	186.4	3.30121e-07	1.66501e-07	0.0111602
	186.5	3.15707e-07	1.73684e-07	0.0104735
	186.6	3.01904e-07	1.81166e-07	0.00982364
	186.7	2.88686e-07	1.88959e-07	0.00920899
	186.8	2.7603e-07	1.97075e-07	0.00862802
	186.9	2.63912e-07	2.05527e-07	0.00807921
	187	2.52311e-07	2.14328e-07	0.00756112
	187.1	2.41205e-07	2.23493e-07	0.00707233
	187.2	2.30574e-07	2.33035e-07	0.00661147
	187.3	2.20397e-07	2.42969e-07	0.00617721
	187.4	2.10657e-07	2.53312e-07	0.00576828
	187.5	2.01335e-07	2.64078e-07	0.00538343
	187.6	1.92414e-07	2.75285e-07	0.00502147
	187.7	1.83876e-07	2.8695e-07	0.00468125
	187.8	1.75707e-07	2.99091e-07	0.00436166
	187.9	1.6789e-07	3.11727e-07	0.00406164
	188	1.60411e-07	3.24876e-07	0.00378016
	188.1	1.53255e-07	3.38559e-07	0.00351623
	188.2	1.4641e-07	3.52797e-07	0.00326892
	188.3	1.39862e-07	3.67611e-07	0.00303732
	188.4	1.33599e-07	3.83023e-07	0.00282056
	188.5	1.27608e-07	3.99057e-07	0.00261782
	188.6	1.21878e-07	4.15737e-07	0.0024283
	188.7	1.16399e-07	4.33087e-07	0.00225126
	188.8	1.11159e-07	4.51133e-07	0.00208597
	188.9	1.06148e-07	4.69903e-07	0.00193174
	189	1.01357e-07	4.89423e-07	0.00178792
	189.1	9.67763e-08	5.09723e-07	0.00165389
	189.2	9.23969e-08	5.30832e-07	0.00152906
	189.3	8.82102e-08	5.52781e-07	0.00141287
	189.4	8.4208e-08	5.75602e-07	0.00130479
	189.5	8.03824e-08	5.99328e-07	0.0012043
	189.6	7.67259e-08	6.23994e-07	0.00111094
	189.7	7.32312e-08	6.49635e-07	0.00102424
	189.8	6.98914e-08	6.76288e-07	0.000943792
	189.9	6.66998e-08	7.03992e-07	0.000869178
	190	6.36501e-08	7.32785e-07	0.000800018
	190.1	6.0736e-08	7.62708e-07	0.000735953
	190.2	5.79517e-08	7.93805e-07	0.000676643
	190.3	5.52917e-08	8.26118e-07	0.000621768
	190.4	5.27506e-08	8.59694e-07	0.000571027
	190.5	5.03231e-08	8.9458e-07	0.000524135
	190.6	4.80044e-08	9.30823e-07	0.000480828
	190.7	4.57897e-08	9.68476e-07	0.000440854
	190.8	4.36745e-08	1.00759e-06	0.000403979
	190.9	4.16544e-08	1.04822e-06	0.000369984
	191	3.97253e-08	1.09042e-06	0.000338661
	191.1	3.78832e-08	1.13425e-06	0.000309819
	191.2	3.61243e-08	1.17976e-06	0.000283275
	191.3	3.4445e-08	1.22703e-06	0.000258862
	191.4	3.28417e-08	1.27612e-06	0.000236422
	191.5	3.13111e-08	1.32708e-06	0.000215807
	191.6	2.98499e-08	1.38e-06	0.000196881
	191.7	2.84553e-08	1.43493e-06	0.000179515
	191.8	2.71241e-08	1.49197e-06	0.00016359
	191.9	2.58536e-08	1.55117e-06	0.000148995
	192	2.4641e-08	1.61262e-06	0.000135627
	192.1	2.3484e-08	1.67641e-06	0.00012339
	192.2	2.23798e-08	1.74261e-06	0.000112194
	192.3	2.13263e-08	1.81131e-06	0.000101958
	192.4	2.03211e-08	1.88261e-06	9.26047e-05
	192.5	1.93621e-08	1.95659e-06	8.40626e-05
	192.6	1.84472e-08	2.03335e-06	7.62661e-05
	192.7	1.75744e-08	2.113e-06	6.91544e-05
	192.8	1.67419e-08	2.19563e-06	6.26711e-05
	192.9	1.59479e-08	2.28135e-06	5.6764e-05
	193	1.51906e-08	2.37027e-06	5.13853e-05
	193.1	1.44684e-08	2.4625e-06	4.64904e-05
	193.2	1.37796e-08	2.55817e-06	4.20385e-05
	193.3	1.31228e-08	2.65739e-06	3.79918e-05
	193.4	1.24966e-08	2.76029e-06	3.43156e-05
	193.5	1.18995e-08	2.86699e-06	3.0978e-05
	193.6	1.13303e-08	2.97764e-06	2.79495e-05
	193.7	1.07876e-08	3.09236e-06	2.52031e-05
	193.8	1.02702e-08	3.21131e-06	2.27139e-05
	193.9	9.77712e-09	3.33463e-06	2.04592e-05
	194	9.30711e-09	3.46247e-06	1.84182e-05
	194.1	8.85914e-09	3.59499e-06	1.65715e-05
	194.2	8.43221e-09	3.73235e-06	1.49018e-05
	194.3	8.02536e-09	3.87472e-06	1.33928e-05
	194.4	7.63767e-09	4.02228e-06	1.203e-05
	194.5	7.26827e-09	4.17519e-06	1.07999e-05
	194.6	6.9163e-09	4.33365e-06	9.69013e-06
	194.7	6.58097e-09	4.49785e-06	8.68961e-06
	194.8	6.26152e-09	4.66799e-06	7.78808e-06
	194.9	5.9572e-09	4.84426e-06	6.97621e-06
	195	5.66732e-09	5.02687e-06	6.24551e-06
	195.1	5.39122e-09	5.21605e-06	5.58824e-06
	195.2	5.12825e-09	5.41202e-06	4.99737e-06
	195.3	4.87781e-09	5.615e-06	4.4665e-06
	195.4	4.63932e-09	5.82523e-06	3.98981e-06
	195.5	4.41221e-09	6.04297e-06	3.56202e-06
	195.6	4.19596e-09	6.26845e-06	3.17833e-06
	195.7	3.99007e-09	6.50195e-06	2.8344e-06
	195.8	3.79404e-09	6.74374e-06	2.52629e-06
	195.9	3.60742e-09	6.99408e-06	2.25042e-06
	196	3.42977e-09	7.25327e-06	2.00356e-06
	196.1	3.26067e-09	7.5216e-06	1.7828e-06
	196.2	3.09971e-09	7.79937e-06	1.58548e-06
	196.3	2.94652e-09	8.08691e-06	1.40921e-06
	196.4	2.80073e-09	8.38453e-06	1.25185e-06
	196.5	2.66198e-09	8.69256e-06	1.11145e-06
	196.6	2.52996e-09	9.01136e-06	9.86241e-07
	196.7	2.40433e-09	9.34128e-06	8.74655e-07
	196.8	2.2848e-09	9.68267e-06	7.75264e-07
	196.9	2.17108e-09	1.00359e-05	6.86786e-07
	197	2.06289e-09	1.04014e-05	6.08068e-07
	197.1	1.95997e-09	1.07796e-05	5.38075e-07
	197.2	1.86207e-09	1.11708e-05	4.75874e-07
	197.3	1.76896e-09	1.15755e-05	4.2063e-07
	197.4	1.68039e-09	1.19941e-05	3.71593e-07
	197.5	1.59617e-09	1.24271e-05	3.28091e-07
	197.6	1.51607e-09	1.28749e-05	2.89521e-07
	197.7	1.4399e-09	1.33381e-05	2.55344e-07
	197.8	1.36747e-09	1.3817e-05	2.25076e-07
	197.9	1.29861e-09	1.43123e-05	1.98286e-07
	198	1.23314e-09	1.48244e-05	1.74588e-07
	198.1	1.17089e-09	1.53539e-05	1.53637e-07
	198.2	1.11172e-09	1.59013e-05	1.35126e-07
	198.3	1.05548e-09	1.64672e-05	1.18778e-07
	198.4	1.00202e-09	1.70522e-05	1.04351e-07
	198.5	9.51206e-10	1.76569e-05	9.16252e-08
	198.6	9.02915e-10	1.82819e-05	8.04067e-08
	198.7	8.57024e-10	1.89279e-05	7.05226e-08
	198.8	8.13414e-10	1.95955e-05	6.18193e-08
	198.9	7.71976e-10	2.02854e-05	5.416e-08
	199	7.32604e-10	2.09983e-05	4.74234e-08
	199.1	6.95197e-10	2.17349e-05	4.15017e-08
	199.2	6.59659e-10	2.24959e-05	3.62993e-08
	199.3	6.259e-10	2.32822e-05	3.17314e-08
	199.4	5.93832e-10	2.40944e-05	2.77229e-08
	199.5	5.63372e-10	2.49335e-05	2.42074e-08
	199.6	5.34441e-10	2.58002e-05	2.1126e-08
	199.7	5.06965e-10	2.66954e-05	1.84266e-08
	199.8	4.80872e-10	2.76199e-05	1.60632e-08
	199.9	4.56093e-10	2.85747e-05	1.39952e-08
	200	4.32565e-10	2.95607e-05	1.21866e-08
	200.1	4.10225e-10	3.05788e-05	1.06059e-08
	200.2	3.89015e-10	3.163e-05	9.22511e-09
	200.3	3.68879e-10	3.27154e-05	8.01963e-09
	200.4	3.49764e-10	3.38359e-05	6.96781e-09
	200.5	3.31619e-10	3.49926e-05	6.05058e-09
	200.6	3.14395e-10	3.61866e-05	5.25118e-09
	200.7	2.98048e-10	3.74191e-05	4.55487e-09
[truncated: 5,993 more rows]

## Sheet: Supplementary Figure1
Supplementary Figure 1
	Mass (u)	Intensity (arb. units)	N	IP (eV)
	-0.212506	-0.0020206	1	10.4
	-0.212505	-0.00281696	2	9.6
	-0.212502	-0.00369471	3	9.6
	-0.212498	-0.00405511	4	8.6
	-0.212492	-0.00440388	5	8.3
	-0.212485	-0.00435738	6	8.8
	-0.212476	-0.00427018	7	8.5
	-0.212465	-0.00346801	8	9
	-0.212453	-0.00246238	9	8.2
	-0.212439	-0.00131724
	-0.212424	0.000130162
	-0.212407	0.00162407
	-0.212389	0.00302497
	-0.212369	0.00417011
	-0.212347	0.00494322
	-0.212324	0.00524549
	-0.212299	0.00506529
	-0.212273	0.00473396
	-0.212245	0.00387946
	-0.212216	0.0028099
	-0.212185	0.00151944
	-0.212152	8.09074e-06
	-0.212118	-0.00109054
	-0.212083	-0.00225893
	-0.212045	-0.00302042
	-0.212007	-0.00322387
	-0.211966	-0.00307855
	-0.211924	-0.00274721
	-0.211881	-0.0022008
	-0.211836	-0.00150326
	-0.211789	-0.000538321
	-0.211741	0.000513809
	-0.211691	0.00157175
	-0.21164	0.00260644
	-0.211587	0.00339118
	-0.211532	0.00365276
	-0.211476	0.00388527
	-0.211419	0.00400153
	-0.21136	0.00379808
	-0.211299	0.00329817
	-0.211236	0.00307147
	-0.211173	0.0029494
	-0.211107	0.00270526
	-0.21104	0.00251925
	-0.210972	0.00268201
	-0.210901	0.00261225
	-0.21083	0.00301915
	-0.210756	0.00313541
	-0.210681	0.00390271
	-0.210605	0.00449562
	-0.210527	0.00529199
	-0.210447	0.00535011
	-0.210366	0.00537918
	-0.210284	0.00548962
	-0.210199	0.00515248
	-0.210113	0.0046235
	-0.210026	0.00414103
	-0.209937	0.00345512
	-0.209846	0.00271107
	-0.209754	0.00201934
	-0.209661	0.00156012
	-0.209565	0.00103696
	-0.209469	0.000740503
	-0.20937	0.000525426
	-0.20927	0.00047311
	-0.209169	0.000618431
	-0.209066	0.000653308
	-0.208961	0.000874197
	-0.208855	0.00103114
	-0.208747	0.00145548
	-0.208637	0.00147292
	-0.208527	0.00157755
	-0.208414	0.00154849
	-0.2083	0.0012811
	-0.208184	0.00088582
	-0.208067	0.000560299
	-0.207948	-6.16791e-05
	-0.207828	-0.000247691
	-0.207706	-0.000642967
	-0.207583	-0.000985927
	-0.207457	-0.00137539
	-0.207331	-0.00175323
	-0.207203	-0.00163116
	-0.207073	-0.00161953
	-0.206942	-0.00159047
	-0.206809	-0.00143352
	-0.206674	-0.00137539
	-0.206538	-0.00132308
	-0.206401	-0.00158466
	-0.206261	-0.00170092
	-0.206121	-0.00229964
	-0.205978	-0.00283443
	-0.205834	-0.0035436
	-0.205689	-0.00420045
	-0.205542	-0.00519445
	-0.205393	-0.00573505
	-0.205243	-0.00628146
	-0.205091	-0.00664767
	-0.204938	-0.00676974
	-0.204783	-0.0066593
	-0.204627	-0.00632797
	-0.204469	-0.0059792
	-0.204309	-0.00554323
	-0.204148	-0.00501426
	-0.203986	-0.00447366
	-0.203821	-0.00381681
	-0.203655	-0.00329365
	-0.203488	-0.00291582
	-0.203319	-0.0026368
	-0.203148	-0.00251473
	-0.202976	-0.00257867
	-0.202803	-0.00283444
	-0.202627	-0.00322971
	-0.202451	-0.00333435
	-0.202272	-0.00367149
	-0.202092	-0.00398539
	-0.201911	-0.00434579
	-0.201728	-0.00442717
	-0.201543	-0.00431091
	-0.201357	-0.00391564
	-0.201169	-0.0034913
	-0.20098	-0.00293326
	-0.200789	-0.00250311
	-0.200596	-0.00206133
	-0.200402	-0.00159049
	-0.200206	-0.00127078
	-0.200009	-0.00106152
	-0.19981	-0.000805756
	-0.19961	-0.000724377
	-0.199408	-0.000712752
	-0.199205	-0.000654624
	-0.199	-0.000869701
	-0.198793	-0.00114872
	-0.198585	-0.00103246
	-0.198375	-0.000939458
	-0.198164	-0.000695318
	-0.197951	-0.000544184
	-0.197736	-0.000276792
	-0.19752	0.000130108
	-0.197303	0.000798587
	-0.197084	0.00130431
	-0.196863	0.0017984
	-0.196641	0.00231574
	-0.196417	0.00290284
	-0.196191	0.00325162
	-0.195964	0.00325161
	-0.195736	0.00337368
	-0.195506	0.00323417
	-0.195274	0.00322836
	-0.195041	0.00287377
	-0.194806	0.00250175
	-0.194569	0.00225761
	-0.194331	0.0018042
	-0.194092	0.00147868
	-0.193851	0.00132755
	-0.193608	0.00112991
	-0.193364	0.000810199
	-0.193118	0.000798572
	-0.192871	0.000693939
	-0.192622	0.000577681
	-0.192371	0.000287037
	-0.192119	0.000269597
	-0.191865	0.000118461
	-0.19161	-0.000131493
	-0.191353	-0.000369822
	-0.191095	-0.000497706
	-0.190835	-0.00070697
	-0.190573	-0.000898796
	-0.19031	-0.001079
	-0.190046	-0.000875546
	-0.189779	-0.000892986
	-0.189512	-0.000823232
	-0.189242	-0.00077673
	-0.188971	-0.000747667
	-0.188699	-0.000584908
	-0.188425	-0.000491903
	-0.188149	-0.000759296
	-0.187872	-0.000666291
	-0.187593	-0.00100344
	-0.187313	-0.00120108
	-0.187031	-0.00152079
	-0.186748	-0.001887
	-0.186462	-0.00233459
	-0.186176	-0.00250316
	-0.185888	-0.00286938
	-0.185598	-0.00331116
	-0.185307	-0.00350879
	-0.185014	-0.00375294
	-0.184719	-0.00410752
	-0.184423	-0.00397383
	-0.184126	-0.00413659
	-0.183827	-0.0042296
	-0.183526	-0.0042761
	-0.183224	-0.00419472
	-0.18292	-0.00408428
	-0.182614	-0.00414822
	-0.182307	-0.00425285
	-0.181999	-0.00396802
	-0.181689	-0.00394477
	-0.181377	-0.003596
	-0.181064	-0.00347393
	-0.180749	-0.00328792
	-0.180432	-0.00302634
	-0.180114	-0.00278802
	-0.179795	-0.00241599
	-0.179474	-0.00212535
	-0.179151	-0.00186377
	-0.178827	-0.00139875
	-0.178501	-0.00114298
	-0.178174	-0.00126505
	-0.177845	-0.00103254
	-0.177514	-0.00127087
	-0.177182	-0.00138131
	-0.176848	-0.00162545
	-0.176513	-0.00189285
	-0.176176	-0.00210211
	-0.175838	-0.00242763
	-0.175498	-0.00265434
	-0.175157	-0.00291592
	-0.174813	-0.00277641
	-0.174469	-0.00276479
	-0.174123	-0.00263109
	-0.173775	-0.00248577
	-0.173425	-0.00210794
	-0.173075	-0.0019568
	-0.172722	-0.00151503
	-0.172368	-0.00134064
	-0.172012	-0.00111394
	-0.171655	-0.000724479
	-0.171296	-0.000526842
	-0.170936	-0.000340832
	-0.170574	-0.000201324
	-0.170211	-1.53135e-05
	-0.169846	0.000118381
	-0.169479	0.000164883
	-0.169111	0.000135817
	-0.168741	0.000112564
	-0.16837	0.00010675
	-0.167997	6.60587e-05
	-0.167623	-0.000201335
	-0.167247	-2.695e-05
	-0.166869	-8.508e-05
	-0.16649	-9.08943e-05
	-0.166109	-0.000428042
	-0.165727	-0.000375728
	-0.165343	-0.000555928
	-0.164958	-0.000672187
	-0.164571	-0.000968645
	-0.164182	-0.00115466
	-0.163792	-0.00104422
	-0.1634	-0.00129998
	-0.163007	-0.00142787
	-0.162612	-0.00155575
	-0.162216	-0.00142787
	-0.161818	-0.00166039
	-0.161418	-0.00177083
	-0.161017	-0.00151507
	-0.160615	-0.00147438
	-0.16021	-0.00145113
	-0.159805	-0.00128837
	-0.159397	-0.00127093
	-0.158988	-0.00111399
	-0.158578	-0.00109655
	-0.158166	-0.0011198
	-0.157752	-0.00101517
	-0.157337	-0.000991923
	-0.15692	-0.00113143
	-0.156502	-0.00089892
	-0.156082	-0.00101518
	-0.15566	-0.00106168
	-0.155237	-0.00120119
	-0.154813	-0.000997745
	-0.154386	-0.001021
	-0.153959	-0.00107913
	-0.153529	-0.001021
	-0.153098	-0.00110238
	-0.152666	-0.00107913
	-0.152232	-0.0011547
	-0.151796	-0.00123608
	-0.151359	-0.00120121
	-0.15092	-0.00128259
	-0.15048	-0.00135235
	-0.150038	-0.00127097
	-0.149595	-0.00127097
	-0.14915	-0.00103846
	-0.148703	-0.00096289
	-0.148255	-0.000840821
	-0.147805	-0.00079432
	-0.147354	-0.000468801
	-0.146901	-0.00028279
	-0.146447	-0.000160722
	-0.145991	0.000246178
	-0.145533	0.000496129
	-0.145074	0.000635637
	-0.144613	0.000775144
	-0.144151	0.00100766
	-0.143687	0.00115298
	-0.143222	0.00108903
	-0.142755	0.00122854
	-0.142286	0.00130411
	-0.141816	0.00154825
	-0.141344	0.00161219
	-0.140871	0.00151918
	-0.140396	0.0014843
	-0.13992	0.00167031
	-0.139442	0.0017575
	-0.138962	0.00173425
	-0.138481	0.00176912
	-0.137999	0.00192607
	-0.137514	0.00194351
	-0.137029	0.00204814
	-0.136541	0.00192025
	-0.136052	0.00193187
	-0.135562	0.00188537
	-0.13507	0.00181561
	-0.134576	0.00204813
	-0.134081	0.00203069
	-0.133584	0.00214694
	-0.133086	0.00192605
	-0.132586	0.00211787
	-0.132084	0.00221669
	-0.131581	0.00208299
	-0.131077	0.0020888
	-0.130571	0.00217018
	-0.130063	0.00233294
	-0.129554	0.0023155
	-0.129043	0.00238525
	-0.12853	0.00241432
	-0.128016	0.00238525
	-0.127501	0.00242594
	-0.126983	0.00224574
	-0.126465	0.00228642
	-0.125944	0.00222829
	-0.125422	0.00213529
	-0.124899	0.00218179
	-0.124374	0.00214691
	-0.123847	0.00215272
	-0.123319	0.00193183
	-0.12279	0.00172838
	-0.122258	0.00174581
	-0.121725	0.00153073
	-0.121191	0.00147842
	-0.120655	0.00146098
	-0.120118	0.00126334
	-0.119578	0.00119358
	-0.119038	0.00101919
	-0.118495	0.000885494
	-0.117952	0.000978497
	-0.117406	0.00103662
	-0.116859	0.000740166
	-0.116311	0.000751789
	-0.115761	0.00063553
	-0.115209	0.000542522
	-0.114656	0.000693655
	-0.114101	0.000571582
	-0.113545	0.00057158
	-0.112987	0.000542514
	-0.112427	0.000507635
	-0.111866	0.000513445
	-0.111303	0.000350683
	-0.110739	0.000263488
	-0.110173	0.000350679
	-0.109606	0.000373928
	-0.109037	0.000170476
	-0.108467	0.000275105
	-0.107895	0.000437864
	-0.107321	0.000583184
	-0.106746	0.000525053
	-0.106169	0.000466922
	-0.105591	0.000519236
	-0.105011	0.00047273
	-0.104429	0.000472728
	-0.103846	0.000507603
	-0.103262	0.00044366
	-0.102675	0.000222768
	-0.102088	0.000153012
	-0.101498	8.90682e-05
	-0.100907	1.93115e-05
	-0.100315	-3.30064e-05
	-0.099721	-3.94438e-06
	-0.0991254	-0.00017252
	-0.0985283	-9.69547e-05
	-0.0979296	-6.78925e-05
	-0.0973293	-6.78946e-05
	-0.0967274	0.000129741
	-0.096124	0.00031575
	-0.095519	0.000368064
	-0.0949124	0.0005657
	-0.0943043	0.000676142
	-0.0936946	0.000856339
	-0.0930833	0.000960968
	-0.0924705	0.000844709
	-0.0918561	0.00105978
	-0.0912401	0.000879581
	-0.0906226	0.00111791
	-0.0900034	0.000856325
	-0.0893828	0.000914452
	-0.0887605	0.000920262
	-0.0881367	0.00110046
	-0.0875113	0.00104814
	-0.0868844	0.0010307
	-0.0862558	0.00111208
	-0.0856257	0.00128065
	-0.0849941	0.00125158
	-0.0843609	0.0011702
	-0.0837261	0.00117601
	-0.0830897	0.00116438
	-0.0824518	0.00110044
	-0.0818123	0.00113531
	-0.0811712	0.00103649
	-0.0805286	0.00104812
	-0.0798844	0.00100742
	-0.0792386	0.000937666
	-0.0785912	0.000803968
	-0.0779423	0.000774901
	-0.0772918	0.000629577
	-0.0766398	0.000786522
	-0.0759862	0.00090859
	-0.075331	0.00102485
	-0.0746742	0.00121667
	-0.0740159	0.0012341
	-0.073356	0.00138524
	-0.0726946	0.00130967
	-0.0720315	0.00148986
	-0.0713669	0.00167006
	-0.0707008	0.00172237
	-0.070033	0.00155961
	-0.0693637	0.00172818
	-0.0686929	0.00153054
	-0.0680204	0.00161773
	-0.0673464	0.00147241
	-0.0666709	0.00130383
	-0.0659937	0.00133871
	-0.065315	0.00125732
	-0.0646347	0.0012457
	-0.0639529	0.00117594
	-0.0632695	0.000978298
	-0.0625845	0.00111199
	-0.0618979	0.00100154
	-0.0612098	0.00104805
	-0.0605201	0.000885282
	-0.0598288	0.000937596
	-0.059136	0.000693453
	-0.0584416	0.000687637
	-0.0577457	0.000623693
	-0.0570481	0.000658568
	-0.056349	0.000734133
	-0.0556484	0.000769007
	-0.0549461	0.000995707
	-0.0542423	0.000867821
	-0.0535369	0.000960824
	-0.05283	0.00105964
	-0.0521215	0.00129215
	-0.0514114	0.00122821
	-0.0506997	0.00129215
	-0.0499865	0.00137353
	-0.0492717	0.00125145
	-0.0485554	0.00132702
	-0.0478375	0.00113519
	-0.047118	0.00126307
	-0.0463969	0.00116425
	-0.0456743	0.0010538
	-0.0449501	0.000925916
	-0.0442243	0.000885223
	-0.043497	0.000617828
	-0.0427681	0.000722457
	-0.0420376	0.000362057
	-0.0413056	0.000298112
	-0.040572	0.000251607
	-0.0398368	0.00022254
	-0.0391001	1.32736e-05
	-0.0383618	-1.57934e-05
	-0.0376219	7.1397e-05
	-0.0368804	-0.000102992
	-0.0361374	7.72044e-05
	-0.0353928	0.000251588
	-0.0346467	-9.13744e-05
	-0.0338989	-0.000132067
	-0.0331497	-6.23154e-05
	-0.0323988	3.06878e-05
	-0.0316464	-0.000108824
	-0.0308924	7.43089e-06
	-0.0301368	-7.97649e-05
	-0.0293797	-0.000236715
	-0.028621	-0.000126273
	-0.0278607	-0.000178592
	-0.0270989	-0.000166969
	-0.0263355	-0.00014372
	-0.0255705	-0.000213478
	-0.0248039	-0.000300674
	-0.0240358	-0.000294863
	-0.0232662	-0.000428562
	-0.0224949	-0.000486694
	-0.0217221	-0.000544825
	-0.0209477	-0.000562267
	-0.0201717	-0.000608773
	-0.0193942	-0.00055646
	-0.0186151	-0.000719223
	-0.0178345	-0.000818045
	-0.0170523	-0.000986621
	-0.0162685	-0.000719231
	-0.0154831	-0.000829679
	-0.0146962	-0.00103313
	-0.0139077	-0.00092269
	-0.0131176	-0.000963383
	-0.0123259	-0.00111452
	-0.0115327	-0.000928512
	-0.010738	-0.000940141
	-0.00994163	-0.000876202
	-0.00914371	-0.000899456
	-0.00834423	-0.000777389
	-0.00754318	-0.000905275
	-0.00674057	-0.000829711
	-0.00593638	-0.000678579
	-0.00513063	-0.000661143
	-0.00432331	-0.000730901
	-0.00351442	-0.000789032
	-0.00270396	-0.000701842
	-0.00189193	-0.000626278
	-0.00107834	-0.000579778
	-0.000263171	-0.000527465
	0.000553562	-0.000446088
	0.00137186	-0.000457716
	0.00219173	-0.000387965
	0.00301317	-0.000370529
	0.00383618	-0.000289152
	0.00466075	-0.000382161
	0.00548689	-0.00039379
	0.00631461	-0.000300787
	0.00714389	-0.000417047
	0.00797473	-0.000306606
	0.00880715	-0.000294983
	0.00964114	-0.000277547
	0.0104767	-0.000260112
	0.0113138	-0.000201986
	0.0121525	-0.000143861
	0.0129928	-0.000248495
	0.0138346	-0.000382194
	0.014678	-0.000196186
	0.0155229	-0.000312446
	0.0163695	-0.000265946
	0.0172176	-0.000271762
	0.0180673	-0.000143882
	0.0189185	-0.000109008
	0.0197713	-0.000143888
	0.0206257	-0.00012064
	0.0214816	-0.000207836
	0.0223391	-0.000184588
	0.0231982	-3.34561e-05
	0.0240589	-0.00019622
	0.0249211	3.62921e-05
	0.0257849	-8.57815e-05
	0.0266502	-0.000120662
	0.0275171	-4.40751e-06
	0.0283856	-2.76621e-05
	0.0292557	7.21186e-06
	0.0301273	-7.99843e-05
	0.0310005	-4.51102e-05
	0.0318753	-7.41778e-05
	0.0327516	-7.41811e-05
	0.0336295	-0.000184629
	0.034509	-9.7439e-05
	0.03539	-0.000155571
	0.0362726	-0.00012651
	0.0371568	-8.00099e-05
	0.0380425	-9.74518e-05
	0.0389298	-0.000219525
	0.0398187	-0.000126523
	0.0407092	-9.16485e-05
	0.0416012	2.46056e-05
	0.0424948	0.000129234
	0.0433899	-0.000149787
	0.0442866	-0.000219545
	0.0451849	-0.000213735
	0.0460848	-0.000167235
	0.0469862	-5.09813e-05
	0.0478892	-9.16748e-05
	0.0487938	8.8521e-05
	0.0496999	-2.77397e-05
	0.0506076	4.20114e-05
	0.0515169	-4.49488e-06
	0.0524277	-6.2627e-05
	0.0533401	0.000146633
	0.0542541	9.4314e-05
	0.0551696	0.000105936
	0.0560868	0.000123372
	0.0570054	0.000198936
	0.0579257	0.000134991
	0.0588475	3.03556e-05
	0.0597709	7.10424e-05
	0.0606958	-1.03411e-05
	0.0616224	2.45327e-05
	0.0625505	-8.01024e-05
	0.0634801	-0.000184738
	0.0644113	-0.000231244
	0.0653441	-0.000231247
	0.0662785	-0.000167309
	0.0672144	-6.84937e-05
	0.0681519	-0.000271948
	0.069091	-0.000394021
	0.0700316	-0.000452153
	0.0709738	-0.000306835
	0.0719176	-0.000109201
	0.072863	-0.00016152
	0.0738099	-0.000440541
	0.0747584	-0.000498674
	0.0757084	-0.000417297
	0.07666	-0.000487055
	0.0776132	-0.000748638
	0.078568	-0.00054519
	0.0795243	-0.000591697
	0.0804822	-0.000870718
	0.0814416	-0.000754464
	0.0824027	-0.000760281
	0.0833653	-0.000800974
	0.0843294	-0.000893984
	0.0852952	-0.00094049
	0.0862625	-0.000888178
	0.0872313	-0.0011207
	0.0882018	-0.00116139
	0.0891738	-0.00114977
	0.0901473	-0.00110327
	0.0911225	-0.00121372
	0.0920992	-0.00108584
	0.0930775	-0.00121372
	0.0940573	-0.00143462
	0.0950387	-0.00141718
	0.0960217	-0.00150438
	0.0970063	-0.00147532
	0.0979924	-0.00162064
	0.0989801	-0.00142882
	0.0999693	-0.00153927
	0.10096	-0.00154509
	0.101953	-0.0015509
	0.102947	-0.00148696
	0.103942	-0.00156835
	0.104939	-0.00134746
	0.105938	-0.00141141
	0.106938	-0.0014056
	0.10794	-0.00143467
	0.108943	-0.0013591
	0.109948	-0.00124285
	0.110955	-0.00138236
	0.111963	-0.00123123
	0.112972	-0.00113242
	0.113984	-0.00111498
	0.114996	-0.00101035
	0.116011	-0.000894099
	0.117027	-0.00103361
	0.118044	-0.000940609
	0.119063	-0.000754601
	0.120084	-0.000754605
	0.121106	-0.000847615
	0.12213	-0.000731361
	0.123155	-0.000644172
	0.124182	-0.000731368
	0.125211	-0.000551173
	0.126241	-0.000411668
	0.127272	-0.000644187
	0.128305	-0.000458178
	0.12934	-0.00053375
	0.130376	-0.000400057
	0.131414	-0.000475628
	0.132454	-0.00033031
	0.133495	-3.38576e-05
	0.134537	-0.000167558
	0.135582	-0.00022569
	0.136627	-3.3869e-05
	0.137675	-0.000103627
	0.138723	-3.38767e-05
	0.139774	1.26225e-05
	0.140826	6.49344e-05
	0.141879	4.7492e-05
	0.142934	3.58625e-05
	0.143991	0.000105613
	0.145049	0.000256744
	0.146109	0.000239301
	0.147171	0.000367181
	0.148234	0.00029161
	0.149298	0.000256728
	0.150364	0.00022766
	0.151432	0.00017534
	0.152501	0.000367161
	0.153572	0.000309029
	0.154644	0.000372966
	0.155718	0.000361337
	0.156794	0.00031483
	0.157871	0.000349703
	0.15895	0.000192752
	0.16003	0.000320631
	0.161112	0.000192744
	0.162195	0.00011136
	0.16328	3.57884e-05
	0.164367	0.000227609
	0.165455	-1.07224e-05
	0.166544	-4.56038e-05
	0.167635	-8.04849e-05
	0.168728	-0.000173495
	0.169823	-0.000161873
	0.170918	-0.000301386
	0.172016	-0.000318829
	0.173115	-0.000359523
	0.174216	-0.000376965
	0.175318	-0.00015608
	0.176422	-0.000278155
	0.177527	-0.000295597
	0.178634	-0.000307227
	0.179742	-0.000417676
	0.180852	-0.000371177
	0.181964	-0.000499064
	0.183077	-0.000417688
	0.184192	-0.000499072
	0.185308	-0.000440947
	0.186426	-0.000487454
	0.187545	-0.00051071
	0.188666	-0.000510714
	0.189789	-0.000487467
	0.190913	-0.000470032
	0.192039	-0.000644422
	0.193166	-0.000650239
	0.194295	-0.000754875
	0.195425	-0.000621183
	0.196557	-0.000737445
	0.197691	-0.00072001
	0.198826	-0.000975781
	0.199963	-0.000958346
	0.201101	-0.00099904
	0.202241	-0.0008886
	0.203382	-0.00090023
	0.204525	-0.000906047
	0.20567	-0.00103975
	0.206816	-0.0011502
	0.207963	-0.00106301
	0.209113	-0.00112695
	0.210263	-0.00121415
	0.211416	-0.00116184
	0.21257	-0.00136529
	0.213725	-0.00120835
	0.214882	-0.00116185
	0.216041	-0.00118511
	0.217201	-0.00120255
	0.218363	-0.00105142
	0.219526	-0.00122
	0.220691	-0.00116187
	0.221858	-0.00120838
	0.223026	-0.00117351
	0.224195	-0.00129558
	0.225367	-0.00115026
	0.226539	-0.00119096
	0.227714	-0.00119678
	0.22889	-0.00119678
	0.230067	-0.00127235
	0.231246	-0.00112122
	0.232427	-0.00108635
	0.233609	-0.00117355
	0.234793	-0.00113286
	0.235978	-0.00120262
	0.237165	-0.000946856
	0.238353	-0.00108637
	0.239543	-0.00115613
	0.240735	-0.000993372
	0.241928	-0.000970125
	0.243123	-0.000999194
	0.244319	-0.000871315
	0.245517	-0.000801565
	0.246716	-0.000894575
	0.247917	-0.00071438
	0.24912	-0.000691133
	0.250324	-0.00057488
	0.25153	-0.000499317
	0.252737	-0.00051676
	0.253946	-0.0004877
	0.255156	-0.000586523
	0.256368	-0.000417955
	0.257582	-0.000377269
	0.258797	-0.000441215
	0.260014	-0.00026102
	0.261232	-3.43227e-05
	0.262452	6.44917e-05
	0.263673	2.961e-05
	0.264896	1.79799e-05
	0.266121	0.000163297
	0.267347	0.000267924
	0.268574	0.000238856
	0.269803	0.000308606
	0.271034	0.00032604
	0.272267	0.00051786
	0.273501	0.00042485
	0.274736	0.00057598
	0.275973	0.000541098
	0.277212	0.000634099
	0.278452	0.000703849
	0.279694	0.000616652
	0.280937	0.00070384
	0.282182	0.000663146
	0.283428	0.000750334
	0.284677	0.00070964
	0.285926	0.000721261
	0.287177	0.000814262
	0.28843	0.000750316
	0.289684	0.000721247
	0.29094	0.000808436
	0.292198	0.000796805
	0.293457	0.000872368
	0.294717	0.000628223
	0.29598	0.000837482
	0.297243	0.000796787
	0.298509	0.000779344
	0.299775	0.000703772
	0.301044	0.000657264
	0.302314	0.000634008
	0.303585	0.000785138
	0.304859	0.000686315
	0.306133	0.00052355
	0.30741	0.000517732
	0.308687	0.000395657
	0.309967	0.000331711
	0.311248	0.000302642
	0.31253	0.000459585
	0.313815	0.000389826
	0.3151	0.000279376
	0.316387	0.000360752
	0.317676	8.75421e-05
	0.318967	2.94088e-05
	0.320259	2.35911e-05
	0.321552	3.34942e-07
	0.322847	6.42718e-05
	0.324144	-1.13002e-05
	0.325442	0.00013983
	0.326742	7.58834e-05
	0.328043	5.26273e-05
	0.329346	7.00611e-05
	0.330651	3.5179e-05
	0.331957	0.000116555
	0.333265	2.93568e-05
	0.334574	9.91064e-05
	0.335885	-0.000115975
	0.337197	2.35295e-05
	0.338511	2.35247e-05
	0.339826	-8.11117e-05
	0.341143	0.000145585
	0.342462	-2.29926e-05
	0.343782	8.16342e-05
	0.345104	-8.69439e-05
	0.346427	-5.78843e-05
	0.347752	-0.000156708
	0.349079	-0.000168339
	0.350407	-0.000168343
	0.351736	-5.79036e-05
	0.353067	-7.53472e-05
	0.3544	-6.95391e-05
	0.355735	-0.000185801
	0.35707	-1.7233e-05
	0.358408	-4.04894e-05
	0.359747	0.000226898
	0.361087	0.0001397
	0.36243	0.000180385
	0.363773	0.000128065
	0.365119	0.000244317
	0.366465	0.000296628
	0.367814	0.000407068
	0.369164	0.000447753
	0.370515	0.000354742
	0.371869	0.000534936
	0.373223	0.000476802
	0.37458	0.000726751
	0.375937	0.000546547
	0.377297	0.000412846
	0.378658	0.000459344
	0.38002	0.000627912
	0.381384	0.000517463
	0.38275	0.000459329
	0.384117	0.000401195
	0.385486	0.000418629
	0.386857	0.000453501
	0.388229	0.00040118
	0.389602	0.000343047
	0.390977	0.000186094
	0.392354	0.000372101
	0.393732	0.000366283
	0.395112	0.000238395
	0.396493	0.000331396
	0.397876	0.000337204
	0.399261	0.000523211
	0.400647	0.000529018
	0.402034	0.000470885
	0.403424	0.000488318
	0.404814	0.000435997
	0.406207	0.000598753
	0.407601	0.000808011
	0.408996	0.000767316
	0.410393	0.000662679
	0.411792	0.000441785
	0.413192	0.00056385
	0.414594	0.000749857
	0.415997	0.000819606
	0.417402	0.000587086
	0.418808	0.000662648
	0.420216	0.000540573
	0.421626	0.000552194
	0.423037	0.000569627
	0.42445	0.000569622
	0.425864	0.000598681
	0.42728	0.000441728
	0.428697	0.000441723
	0.430116	0.000453344
	0.431537	0.000552157
	0.432959	0.000587029
	0.434383	0.000395199
	0.435808	0.000505639
	0.437235	0.000511447
	0.438663	0.000616073
	0.440093	0.000662571
	0.441525	0.00077301
	0.442958	0.000668373
	0.444393	0.000929947
	0.445829	0.000831123
	0.447267	0.000889247
	0.448706	0.000964809
	0.450147	0.000842733
	0.45159	0.00086598
	0.453034	0.000889226
	0.45448	0.00113917
	0.455927	0.000871777
	0.457376	0.00097059
	0.458826	0.000889205
	0.460278	0.000802006
	0.461731	0.000813627
	0.463186	0.000743867
	0.464643	0.00080199
	0.466101	0.000662476
	0.467561	0.000633407
	0.469022	0.00077291
	0.470485	0.000645022
	0.47195	0.000743835
	0.473416	0.000976345
	0.474884	0.00075545
	0.476353	0.000813573
	0.477824	0.000784504
	0.479296	0.000732183
	0.48077	0.000918189
	0.482245	0.000900745
	0.483722	0.000813547
	0.485201	0.00087167
	0.486681	0.000836787
	0.488163	0.000819343
	0.489646	0.00088328
	0.491131	0.00093559
	0.492617	0.000993713
	0.494105	0.000860012
	0.495595	0.000877445
	0.497086	0.000830937
	0.498579	0.000685609
	0.500073	0.000836739
	0.501569	0.000894862
	0.503066	0.00101111
	0.504565	0.000743716
	0.506066	0.00088322
	0.507568	0.000621635
	0.509072	0.000575127
	0.510577	0.00055187
	0.512084	0.00048211
	0.513592	0.000394911
	0.515102	0.000528602
	0.516614	0.000441403
	0.518127	0.000377456
	0.519642	0.000511147
	0.521158	0.000290252
	0.522676	0.000482071
	0.524195	0.000313492
	0.525716	0.000493686
	0.527239	0.000522745
	0.528763	0.000354166
	0.530288	0.000377412
	0.531816	0.000400658
	0.533344	0.000423904
	0.534875	0.000604097
	0.536407	0.000522711
	0.53794	0.000452951
	0.539475	0.000330875
	0.541012	0.000569198
	0.54255	0.000662198
	0.54409	0.000545935
	0.545631	0.00036573
	0.547174	0.000330847
	0.548719	0.000412222
	0.550265	0.000447094
	0.551812	0.000447088
	0.553361	0.000371515
	0.554912	0.000261065
	0.556464	0.000156427
	0.558018	0.000307556
	0.559574	0.000336615
	0.561131	0.000179662
	0.562689	0.000191282
	0.56425	0.000162212
	0.565811	5.75745e-05
	0.567375	-6.37285e-06
	0.56894	0.000115692
	0.570506	6.91832e-05
	0.572074	0.000156371
	0.573644	8.66103e-05
	0.575215	0.000202862
	0.576787	1.10315e-05
	0.578362	-7.61672e-05
	0.579938	-8.19858e-05
	0.581515	0.00010402
	0.583094	-1.22429e-05
	0.584674	-4.13129e-05
	0.586257	-6.44153e-06
	0.58784	8.65586e-05
	0.589426	0.000115617
	0.591012	0.000115611
	0.592601	2.25997e-05
	0.594191	7.49098e-05
	0.595782	-6.47614e-06
	0.597375	-0.000157617
	0.59897	-0.000140184
	0.600566	-0.000169254
	0.602164	-0.000221576
	0.603763	-0.000477348
	0.605364	-0.000332032
	0.606967	-0.000343663
	0.608571	-0.000576184
	0.610177	-0.000512248
	0.611784	-0.000570383
	0.613393	-0.000738962
	0.615003	-0.000657588
	0.616615	-0.000523898
	0.618228	-0.000611097
	0.619843	-0.000558787
	0.62146	-0.00071574
	0.623078	-0.000750623
	0.624698	-0.000866886
	0.626319	-0.000884331
	0.627942	-0.000634384
	0.629567	-0.000634389
	0.631193	-0.00078553
	0.63282	-0.000529769
	0.63445	-0.000547214
	0.63608	-0.000518156
	0.637713	-0.000471659
	0.639346	-0.000436787
	0.640982	-0.000512361
	0.642619	-0.000465864
	0.644258	-0.000425179
	0.645898	-0.000593759
	0.647539	-0.0005647
	0.649183	-0.000587958
	0.650828	-0.000326385
	0.652474	-0.000460087
	0.654122	-0.00041359
	0.655772	-0.000454286
	0.657423	-0.000448479
	0.659075	-0.000663561
	0.66073	-0.000640316
	0.662385	-0.000599632
	0.664043	-0.000547322
	0.665702	-0.000564767
	0.667362	-0.00055896
	0.669024	-0.000524088
	0.670688	-0.000588036
	0.672353	-0.000465972
	0.67402	-0.000483417
	0.675689	-0.000384604
	0.677359	-0.000396236
	0.67903	-0.000303236
	0.680703	-0.000303242
	0.682378	-0.000279996
	0.684054	-0.000291628
	0.685732	-0.000309073
	0.687411	-0.000274202
	0.689092	-0.000169576
	0.690775	-0.000280027
	0.692459	-0.000285846
	0.694144	-0.000250975
	0.695832	-0.000250981
	0.69752	-0.000140543
	0.699211	-0.000303309
	0.700903	-0.000216122
	0.702596	-0.000158
	0.704291	-0.000454462
	0.705988	-0.000495159
	0.707686	-0.00042541
	0.709386	-0.000419604
	0.711087	-0.000344043
	0.71279	-0.000419616
	0.714494	-0.000251049
	0.7162	-0.000495196
	0.717908	-0.000623085
	0.719617	-0.000553337
	0.721328	-0.000349893
	0.72304	-0.000442905
	0.724754	-0.000506853
	0.726469	-0.000640555
	0.728186	-0.000262725
	0.729905	-0.000117409
	0.731625	0.000347614
	0.733347	0.000341795
	0.73507	5.69584e-05
	0.736795	-6.51182e-05
	0.738521	-4.76859e-05
	0.740249	-0.00012326
	0.741979	-4.76986e-05
	0.74371	0.000551021
	0.745443	0.000818407
	0.747177	0.00053357
	0.748913	0.000347552
	0.75065	6.85274e-05
	0.752389	4.57946e-06
	0.75413	0.000271965
	0.755872	0.000498661
	0.757616	5.68763e-05
	0.759361	-0.000309341
	0.761108	-5.9394e-05
	0.762856	0.000173115
	0.764606	-9.42839e-05
	0.766357	9.17217e-05
	0.76811	0.000190534
	0.769865	0.000237031
	0.771621	-1.8742e-05
	0.773379	-1.29356e-05
	0.775138	0.000190508
	0.776899	0.000678783
	0.778662	0.000754344
	0.780426	0.000266057
	0.782192	0.000568319
	0.783959	0.00128911
	0.785728	0.00118447
	0.787498	0.000876382
	0.78927	0.000388095
	0.791043	0.000196263
	0.792818	0.000260199
	0.794595	-5.95157e-05
	0.796373	0.000353192
	0.798153	0.000760086
	0.799934	0.000138102
	0.801717	-0.000361811
	0.803501	-0.000181619
	0.805287	-9.4432e-05
	0.807075	-0.000140941
	0.808864	-0.00053041
	0.810655	-0.000611797
	0.812447	-0.000716435
	0.814241	-0.000681565
	0.816036	-0.000722261
	0.817833	-0.000850151
	0.819632	-0.000850158
	0.821432	-0.000890854
	0.823234	-0.000896674
	0.825037	-0.000681604
	0.826842	-0.0009025
	0.828648	-0.000931571
	0.830456	-0.000780442
	0.832266	-0.00064094
	0.834077	-0.000454935
	0.83589	-0.000809527
	0.837704	-0.000879288
	0.83952	-0.000745598
	0.841337	-0.000559593
	0.843156	-0.000338711
	0.844977	-0.000704928
	0.846799	-0.00063518
	0.848622	-0.000606123
	0.850448	-0.000792141
	0.852274	-0.000745645
	0.854103	-0.000559639
	0.855933	-0.000530582
	0.857764	-0.000670097
	0.859597	-0.000501531
	0.861432	-0.000518976
	0.863268	-0.000524796
	0.865106	-0.000489925
	0.866945	-0.00046668
	0.868786	-0.0004725
	0.870629	-0.000612015
	0.872473	-0.000693402
	0.874318	-0.000507397
	0.876165	-0.000588784
	0.878014	-0.000408592
	0.879864	-0.000542295
	0.881716	-0.000577179
	0.88357	-0.000542308
	0.885425	-0.000530689
	0.887281	-0.000455129
	0.88914	-0.000362129
	0.890999	-0.000414452
	0.892861	-0.000298201
	0.894724	-0.000170325
	0.896588	1.56802e-05
	0.898454	0.000166808
	0.900322	-4.82749e-05
	0.902191	-0.000240106
	0.904061	-0.000211049
	0.905934	-0.000245933
	0.907808	-0.000269191
	0.909683	-0.000344765
	0.91156	-0.000176199
	0.913438	-3.66969e-05
	0.915319	-0.000176213
	0.9172	-0.000147155
	0.919084	-0.000228542
	0.920968	-0.00021111
	0.922855	-0.000240182
	0.924743	-0.000327382
	0.926632	-0.000234383
	0.928523	-0.000280893
	0.930416	-0.000147203
	0.93231	-0.000222778
	0.934206	-0.000280913
	0.936103	-0.000391365
	0.938002	-0.0004495
	0.939903	-0.000199554
	0.941805	-0.000170496
	0.943709	-0.000420457
	0.945614	-0.00029258
	0.947521	-0.000373968
	0.949429	-0.00026353
	0.951339	-0.000327479
	0.95325	-0.000327485
	0.955163	-0.000257738
	0.957078	-0.000240306
	0.958994	-0.000164746
	0.960912	-0.000310075
	0.962831	-0.00020545
	0.964752	-0.000281024
	0.966675	-0.000164774
	0.968599	-4.85235e-05
	0.970524	-7.8404e-06
	0.972452	3.86556e-05
	0.97438	-0.000257808
	0.976311	-9.50545e-05
	0.978242	-0.000234571
	0.980176	-0.00015901
	0.982111	2.69947e-05
	0.984048	-2.07684e-06
	0.985986	-0.000164844
	0.987925	-0.000159038
	0.989867	-0.000118355
	0.99181	-0.000205556
	0.993754	-0.000310194
	0.9957	-0.00012419
	0.997648	-0.000147448
	0.999597	-0.000100952
	1.00155	-0.00038579
	1.0035	-0.000246288
	1.00545	2.69097e-05
	1.00741	-1.96004e-05
	1.00937	-5.44848e-05
	1.01132	0.000160584
	1.01328	9.44255e-06
	1.01525	-4.86932e-05
	1.01721	-3.70746e-05
	1.01917	0.000259375
	1.02114	0.000195426
	1.02311	0.000224483
	1.02508	4.42769e-05
	1.02705	-4.87363e-05
	1.02902	-4.29307e-05
	1.031	0.000224454
	1.03297	0.00010819
	1.03495	-8.07499e-06
	1.03693	2.09822e-05
	1.03891	-1.9715e-05
	1.04089	-8.36639e-05
	1.04287	-0.00010111
	1.04486	-0.000141807
	1.04685	-6.0434e-05
	1.04883	9.31314e-06
	1.05082	-5.46357e-05
	1.05282	-2.55787e-05
	1.05481	-0.000112779
	1.0568	-0.000112786
	1.0588	-6.04776e-05
	1.0608	6.15854e-05
	1.0628	-4.88665e-05
	1.0648	-0.000118628
	1.0668	-0.000101197
	1.0688	-0.000141894
	1.07081	-0.000141902
	1.07282	-0.000101219
	1.07483	-0.00013029
	1.07684	9.21113e-06
	1.07885	-0.000188434
	1.08086	-0.000112874
	1.08288	-0.000188448
	1.08489	-0.000107076
	1.08691	-4.31413e-05
	1.08893	-0.000229161
	1.09095	-0.000275671
	1.09297	-7.80407e-05
	1.095	-0.000107112
	1.09703	-0.000205939
	1.09905	-0.00011294
	1.10108	9.12287e-06
	1.10311	4.98056e-05
	1.10515	-2.57691e-05
	1.10718	-1.41507e-05
	1.10921	3.28055e-06
	1.11125	0.000171846
	1.11329	0.00023578
	1.11533	0.000183457
	1.11737	3.8128e-05
	1.11941	0.000136939
	1.12146	9.04289e-05
	1.12351	0.000171802
	1.12555	0.000351993
	1.1276	0.00046243
	1.12965	0.00041592
	1.13171	0.000328719
	1.13376	0.000270583
	1.13582	0.00042171
	1.13787	0.00045658
	1.13993	0.000479824
	1.14199	0.000380998
	1.14406	0.000520499
	1.14612	0.000532117
	1.14818	0.000596052
	1.15025	0.000532102
	1.15232	0.000601849
	1.15439	0.000892486
	1.15646	0.000636712
	1.15853	0.00064833
	1.16061	0.000613445
	1.16268	0.000514619
	1.16476	0.000880822
	1.16684	0.000828498
	1.16892	0.000718046
	1.17101	0.000683162
	1.17309	0.000700593
	1.17517	0.000572702
	1.17726	0.000677326
	1.17935	0.000555248
	1.18144	0.00081682
	1.18353	0.000741245
	1.18563	0.000561038
	1.18772	0.000514527
	1.18982	0.000624964
	1.19192	0.000491261
	1.19402	0.000497066
	1.19612	0.000578438
	1.19822	0.000421483
	1.20032	0.000566797
	1.20243	0.000467971
	1.20454	0.00050284
	1.20665	0.000427265
	1.20876	0.00061327
	1.21087	0.000671391
	1.21298	0.000531874
	1.2151	0.000479551
	1.21722	0.000543484
	1.21933	0.000584167
	1.22145	0.000549282
	1.22358	0.000584151
	1.2257	0.000630647
	1.22782	0.000595762
	1.22995	0.00068876
	1.23208	0.000572495
	1.23421	0.000462042
	1.23634	0.000595731
	1.23847	0.000398085
	1.24061	0.000508522
	1.24274	0.000409695
	1.24488	0.000363185
	1.24702	0.000467809
	1.24916	0.000252724
	1.2513	0.000264342
	1.25344	0.000270148
	1.25559	0.00035152
	1.25774	0.000328261
	1.25988	8.9925e-05
	1.26203	0.000159672
	1.26419	6.0845e-05
	1.26634	0.000165469
	1.26849	0.000177087
	1.27065	0.000304962
	1.27281	0.000304954
	1.27497	0.000328198
	1.27713	0.000386319
	1.27929	0.000403749
	1.28145	0.000403742
	1.28362	0.000450237
	1.28579	0.000479293
	1.28796	0.00024677
	1.29013	0.000252575
	1.2923	0.000479269
	1.29447	0.000322314
	1.29665	0.000514131
	1.29882	0.000618755
	1.301	0.000537367
	1.30318	0.00039785
	1.30536	0.0003339
	1.30754	0.000176945
	1.30973	7.2305e-05
	1.31191	0.00020018
	1.3141	0.00023505
	1.31629	0.000246667
	1.31848	0.000112963
	1.32067	0.000200148
	1.32287	0.000304772
	1.32506	9.55008e-05
	1.32726	3.1551e-05
	1.32946	4.89817e-05
	1.33166	0.000124541
	1.33386	0.00011872
	1.33606	0.000147776
	1.33827	-3.36628e-06
	1.34047	0.000118696
	1.34268	0.000101249
	1.34489	0.000252376
	1.3471	0.000426754
	1.34932	0.000141915
	1.35153	-9.06075e-05
	1.35375	-5.57383e-05
	1.35596	3.72595e-05
	1.35818	0.000130257
	1.3604	6.63077e-05
	1.36262	9.5364e-05
	1.36485	-1.50887e-05
	1.36707	0.000112786
	1.3693	-4.99821e-05
	1.37153	0.000124396
	1.37376	0.000153452
	1.37599	8.12217e-06
	1.37822	-6.16404e-05
	1.38046	1.97317e-05
	1.38269	-1.51537e-05
	1.38493	7.7844e-05
	1.38717	2.26862e-06
	1.38941	0.000252214
	1.39165	0.000147574
	1.3939	0.000333578
	1.39614	0.000188248
	1.39839	0.00018824
	1.40064	0.000217296
	1.40289	0.000228913
	1.40514	0.00029866
	1.40739	0.00019402
	1.40965	0.000257953
	1.41191	8.93717e-05
	1.41416	0.000275375
	1.41642	0.000263741
	1.41869	0.000333488
	1.42095	0.000223035
	1.42321	0.000182336
	1.42548	0.000281147
	1.42775	0.000403209
	1.43002	0.000292756
	1.43229	0.000228806
	1.43456	0.00029274
	1.43683	0.000379924
	1.43911	0.000426419
	1.44138	0.000333405
	1.44366	0.000292707
	1.44594	0.000129938
	1.44822	0.000269439
	1.45051	0.000251992
	1.45279	0.000257796
	1.45508	0.000356607
	1.45737	0.000321721
	1.45966	0.000374028
	1.46195	0.000327517
	1.46424	0.000286819
	1.46653	0.000350752
	1.46883	0.000280989
	1.47113	0.000199601
	1.47343	0.000199592
	1.47573	0.000182145
	1.47803	9.49438e-05
	1.48033	0.000158877
	1.48264	0.000118179
	1.48494	-2.13388e-05
	1.48725	-2.13472e-05
	1.48956	0.000129779
	1.49187	3.09518e-05
	1.49419	-3.29981e-05
	1.4965	-3.94223e-06
	1.49882	-3.95073e-06
	1.50113	-0.000201597
	1.50345	-0.000143477
	1.50577	-2.14147e-05
	1.5081	-1.56103e-05
	1.51042	-0.000160941
	1.51275	-6.7943e-05
	1.51507	-0.00020746
	1.5174	-0.000172592
	1.51973	-9.70328e-05
	1.52206	-0.000259802
	1.5244	-0.000381881
	1.52673	-0.000294696
	1.52907	-0.00018426
	1.53141	-0.000312151
	1.53375	-0.000166838
	1.53609	-0.000248227
	1.53843	-0.000410996
	1.54078	-0.000364502
	1.54312	-0.000376136
	1.54547	-0.000358706
	1.54782	-0.000457533
	1.55017	-0.000248278
	1.55252	-0.000381983
	1.55487	-0.000411056
	1.55723	-0.000265743
	1.55959	-0.000132055
	1.56195	-0.00042852
	1.56431	-0.000300646
	1.56667	-0.000219274
	1.56903	-0.0004983
	1.5714	-0.000364613
	1.57376	-0.00017861
	1.57613	-0.000230934
	1.5785	-0.00030651
	1.58087	-0.000271642
	1.58324	-0.000265837
	1.58562	-0.000289097
	1.58799	-0.000358861
	1.59037	-0.000411185
	1.59275	-0.000324001
	1.59513	-0.000242629
	1.59751	-0.00042865
	1.59989	-0.000405407
	1.60228	-0.000329848
	1.60467	-0.000492617
	1.60706	-0.000364743
	1.60944	-0.000417067
	1.61184	-0.000289193
	1.61423	-0.000329892
	1.61662	-0.000405468
	1.61902	-0.000393851
	1.62142	-0.000417111
	1.62382	-0.000388055
	1.62622	-0.000370625
	1.62862	-0.000405511
	1.63102	-0.000329953
	1.63343	-0.000341587
	1.63584	-0.00032997
	1.63825	-0.000341605
	1.64066	-0.000242795
	1.64307	-0.000231178
	1.64548	-0.000423011
	1.6479	-0.000452085
	1.65031	-0.000393965
	1.65273	-0.000411412
	1.65515	-0.000399795
	1.65757	-0.000202166
	1.65999	-0.000300994
	1.66242	-0.000283564
	1.66484	-0.000213819
	1.66727	-0.000359149
	1.6697	-0.000556796
	1.67213	-0.00060912
	1.67456	-0.00042893
	1.677	-0.000446378
	1.67943	-0.000370819
	1.68187	-0.000365015
	1.68431	-0.000359211
	1.68675	-0.000376659
	1.68919	-0.000388293
	1.69163	-0.000341799
	1.69408	-0.000295305
	1.69652	-0.0004697
	1.69897	-0.000429019
	1.70142	-0.000562724
	1.70387	-0.000492978
	1.70633	-0.000469736
	1.70878	-0.00044068
	1.71124	-0.000376748
	1.71369	-0.000243061
	1.71615	-0.00024307
	1.71861	-0.000289582
	1.72107	-0.000330281
	1.72354	-0.000353541
	1.726	-0.000336111
	1.72847	-0.000400062
	1.73094	-0.000452387
	1.73341	-0.000394267
	1.73588	-0.00042334
	1.73835	-0.00024315
	1.74083	-0.00040592
	1.7433	-0.000318736
	1.74578	-0.000400125
	1.74826	-0.000248999
	1.75074	-0.000423395
	1.75322	-0.000190889
	1.75571	-0.000283904
	1.75819	-0.000289726
	1.76068	-0.000225793
	1.76317	-0.000289744
	1.76566	-0.000295566
	1.76815	-0.000371142
	1.77064	-0.000278145
	1.77314	-0.000423476
	1.77563	-0.00061531
	1.77813	-0.000574629
	1.78063	-0.000475819
	1.78313	-0.00045839
	1.78564	-0.000557218
	1.78814	-0.000772303
	1.79065	-0.000557236
	1.79315	-0.000522368
	1.79566	-0.000464248
	1.79817	-0.000557263
	1.80069	-0.000615401
	1.8032	-0.000708416
	1.80572	-0.000708425
	1.80823	-0.000656119
	1.81075	-0.000597999
	1.81327	-0.000365493
	1.81579	-0.000324813
	1.81832	-0.000243442
	1.82084	-0.000714293
	1.82337	-0.000656174
	1.82589	-0.000371352
	1.82842	-0.000522496
	1.83095	-0.000365558
	1.83349	-0.000476012
	1.83602	-0.00027257
	1.83856	-0.00035396
	1.84109	-0.000388846
	1.84363	-0.000383043
	1.84617	-0.000400491
	1.84872	-0.00052257
	1.85126	-0.000278439
	1.8538	-0.000255196
	1.85635	-0.000272644
	1.8589	-0.000435414
	1.86145	-0.000313353
	1.864	-0.000202918
	1.86655	-0.000348249
	1.86911	-0.000400574
	1.87166	-0.000400583
	1.87422	-0.000226206
	1.87678	-0.00025528
	1.87934	-0.000104155
	1.8819	-0.000301802
	1.88447	-0.000179741
	1.88703	-0.000208814
	1.8896	-0.000185572
	1.89217	-4.60728e-05
	1.89474	-0.000179778
	1.89731	-0.000232103
	1.89988	-0.000371622
	1.90246	-9.84261e-05
	1.90504	-0.000104248
	1.90761	-6.93805e-05
	1.91019	-0.000278653
	1.91278	-0.000133341
	1.91536	-0.000150789
	1.91794	-0.000278681
	1.92053	-0.000290317
	1.92312	-0.000331016
	1.9257	-0.000255458
	1.9283	-0.000424041
	1.93089	-0.000313606
	1.93348	-0.000249674
	1.93608	-0.000145051
	1.93867	-0.000197377
	1.94127	-0.000272953
	1.94387	-0.000342717
	1.94647	-0.00047061
	1.94908	-0.000406678
	1.95168	-0.000389249
	1.95429	-0.000464826
	1.9569	-0.000296262
	1.95951	-0.000342774
	1.96212	-0.000214901
	1.96473	-0.000243975
	1.96734	-0.000226545
	1.96996	-0.000360251
	1.97258	-0.000273067
	1.97519	-0.000464902
	1.97782	-0.00064511
	1.98044	-0.000552114
	1.98306	-0.000296357
	1.98569	-0.000418437
	1.98831	-0.000441698
	1.99094	-0.000517275
	1.99357	-0.00044753
	1.9962	-0.000668429
	1.99883	-0.000563807
	2.00147	-0.000453372
	2.00411	-0.000534761
	2.00674	-0.000424326
	2.00938	-0.00037202
	2.01202	-0.000505726
	2.01467	-0.0005348
	2.01731	-0.000342985
	2.01996	-0.000453439
	2.0226	-0.00051739
	2.02525	-0.000313949
	2.0279	-0.000325585
	2.03055	-0.000244214
	2.03321	-0.000319791
	2.03586	-0.000389555
	2.03852	-0.000488384
	2.04118	-0.000325633
	2.04384	-0.000354707
	2.0465	-0.000389594
	2.04916	-0.000540738
	2.05182	-0.000459368
	2.05449	-0.000366372
	2.05716	-0.000348943
	2.05983	-0.00038383
	2.0625	-0.000366401
	2.06517	-0.000395475
	2.06784	-0.000616374
	2.07052	-0.000401307
	2.07319	-0.000244369
	2.07587	-0.000349011
	2.07855	-0.000401336
	2.08123	-0.000331592
	2.08392	-0.000407169
	2.0866	-0.000285108
	2.08929	-0.000372311
	2.09198	-0.000331631
	2.09467	-0.000145629
	2.09736	-0.000145639
	2.10005	-1.77651e-05
	2.10274	-0.000197974
	2.10544	-1.77848e-05
	2.10814	-3.52333e-05
	2.11084	-8.17461e-05
	2.11354	-8.75687e-05
	2.11624	5.19303e-05
	2.11894	-3.95361e-07
	2.12165	0.000139104
	2.12435	8.09652e-05
	2.12706	2.28266e-05
	2.12977	9.8384e-05
	2.13248	-1.20703e-05
	2.1352	2.86098e-05
	2.13791	0.00019136
	2.14063	1.11515e-05
	2.14334	-1.21098e-05
	2.14606	-9.35e-05
	2.14878	-0.000105136
	2.15151	8.08664e-05
	2.15423	5.28909e-06
	2.15696	-6.3466e-06
	2.15968	0.000144778
	2.16241	4.59495e-05
	2.16514	0.000133133
	2.16787	0.00020869
	2.17061	0.000191241
	2.17334	0.000144729
	2.17608	0.00016797
	2.17882	0.000109831
	2.18156	0.000336523
	2.1843	8.0747e-05
	2.18704	0.000121427
	2.18978	0.000307429
	2.19253	0.000214413
	2.19528	0.000388789
	2.19803	0.000260896
	2.20078	0.000109751
	2.20353	0.000196934
	2.20628	0.00016786
	2.20904	0.000202727
	2.2118	0.000191091
	2.21455	0.000103888
	2.21731	-3.56306e-05
	2.22008	-2.40149e-05
	2.22284	6.31681e-05
	2.2256	2.82807e-05
	2.22837	-4.72966e-05
	2.23114	-8.79968e-05
	2.23391	-2.40653e-05
	2.23668	2.82404e-05
	2.23945	-8.80271e-05
	2.24222	-7.05986e-05
	2.245	-1.248e-05
	2.24778	5.14516e-05
	2.25056	-4.73774e-05
	2.25334	-0.000105516
	2.25612	5.7234e-05
	2.2589	-0.000163665
	2.26169	5.72137e-05
	2.26447	5.72036e-05
	2.26726	0.000109509
	2.27005	-1.25712e-05
	2.27284	5.13603e-05
	2.27564	7.46016e-05
	2.27843	-1.26017e-05
	2.28123	1.64525e-05
	2.28402	-1.2622e-05
	2.28682	-0.000105638
	2.28962	-7.6584e-05
	2.29243	8.03533e-05
	2.29523	0.000144285
	2.29804	1.63914e-05
	2.30084	5.70712e-05
	2.30365	-3.01321e-05
	2.30646	0.000115179
	2.30927	4.72461e-06
	2.31209	-1.09841e-06
	2.3149	-1.85473e-05
	2.31772	-0.000105751
	2.32054	-0.000210393
	2.32336	7.44278e-05
	2.32618	4.53532e-05
	2.329	7.44073e-05
	2.33182	0.000144152
	2.33465	0.000190644
	2.33748	-3.02552e-05
	2.34031	-0.000111646
	2.34314	2.204e-05
	2.34597	-7.0346e-06
	2.3488	0.000289411
	2.35164	0.000126641
	2.35448	0.000301017
	2.35731	0.000109181
	2.36015	0.00012661
	2.363	0.000109161
	2.36584	3.35831e-05
	2.36868	0.000266088
	2.37153	0.000103317
	2.37438	0.000213751
	2.37723	0.000161425
	2.38008	0.000161414
	2.38293	5.09595e-05
	2.38578	0.000312528
	2.38864	0.000306705
	2.3915	0.000359011
	2.39436	0.000382252
	2.39722	0.000341551
	2.40008	0.000306663
	2.40294	0.000469413
	2.40581	0.000329894
	2.40867	0.000475205
	2.41154	0.00036475
	2.41441	0.000353114
	2.41728	0.000451923
	2.42016	0.000585608
	2.42303	0.000312393
	2.42591	0.000254254
	2.42878	0.000405378
	2.43166	0.000469309
	2.43454	0.00045186
	2.43743	0.000486726
	2.44031	0.000498342
	2.4432	0.000289068
	2.44608	0.00059714
	2.44897	0.000504123
	2.45186	0.000533177
	2.45475	0.000480851
	2.45765	0.000527343
	2.46054	0.00052152
	2.46344	0.000591263
	2.46634	0.000486621
	2.46924	0.000567991
	2.47214	0.000457536
	2.47504	0.000463338
	2.47794	0.000579585
	2.48085	0.000666767
	2.48376	0.000445868
	2.48667	0.000503986
	2.48958	0.000358654
	2.49249	0.000405146
	2.4954	0.000399322
	2.49832	0.000556259
	2.50123	0.000567875
	2.50415	0.000439981
	2.50707	0.000498099
	2.50999	0.000306263
	2.51292	0.000410884
	2.51584	0.000207423
	2.51877	0.000207413
	2.5217	0.000236466
	2.52463	0.000195766
	2.52756	0.000329451
	2.53049	0.000335253
	2.53342	0.00032943
	2.53636	0.000160846
	2.5393	0.000271279
	2.54224	0.000195701
	2.54518	8.52461e-05
	2.54812	0.000137551
	2.55106	0.000120102
	2.55401	-7.792e-06
	2.55695	-1.98974e-06
	2.5599	7.93796e-05
	2.56285	3.86787e-05
	2.5658	-0.000100841
	2.56875	0.000137476
	2.57171	-7.85645e-06
	2.57467	0.00014908
	2.57762	4.44379e-05
	2.58058	-3.69531e-05
	2.58354	5.02292e-05
	2.58651	0.00019554
	2.58947	9.67106e-05
	2.59243	-3.69963e-05
	2.5954	3.85603e-05
	2.59837	-0.000130024
	2.60134	-8.35316e-05
	2.60431	-0.000188174
	2.60729	-3.12374e-05
	2.61026	-7.19383e-05
	2.61324	-0.000240522
	2.61621	-1.9644e-05
	2.61919	-6.03452e-05
	2.62218	-0.000304497
	2.62516	-0.000298695
	2.62814	-0.000159197
	2.63113	-8.9453e-05
	2.63412	-0.000147592
	2.6371	-3.13459e-05
	2.6401	-0.000316188
	2.64309	3.25739e-05
	2.64608	7.9066e-05
	2.64908	3.4876e-06
	2.65207	-1.97747e-05
	2.65507	3.25302e-05
	2.65807	-0.000118615
	2.66107	-5.46846e-05
	2.66408	7.31876e-05
	2.66708	-1.40165e-05
	2.67009	2.08498e-05
	2.6731	-7.21671e-05
	2.6761	-5.47394e-05
	2.67912	4.98813e-05
	2.68213	6.7309e-05
	2.68514	0.000107988
	2.68816	0.000148667
	2.69117	7.89017e-05
	2.69419	0.0002184
	2.69721	-2.57519e-05
	2.70024	3.81787e-05
	2.70326	2.65419e-05
	2.70628	5.55953e-05
	2.70931	3.26847e-06
	2.71234	-2.55555e-06
	2.71537	-8.39467e-05
	2.7184	0.000224124
	2.72143	-3.74658e-05
	2.72447	4.39033e-05
	2.7275	0.000177588
	2.73054	0.000212455
	2.73358	6.13087e-05
	2.73662	6.71105e-05
	2.73966	0.000154293
	2.74271	0.000142656
	2.74575	0.000206586
	2.7488	3.80019e-05
	2.75185	8.9264e-06
	2.7549	0.000113547
	2.75795	8.44714e-05
	2.761	-7.83e-05
	2.76406	-4.34339e-05
	2.76712	0.000113503
	2.77017	8.85969e-06
	2.77323	-0.000101596
	2.77629	4.95276e-05
	2.77936	0.000125084
	2.78242	-8.41908e-05
	2.78549	-0.000119079
	2.78855	-0.000142342
	2.79162	-2.84417e-06
	2.79469	-0.000124926
	2.79777	-0.000165627
	2.80084	-0.000154012
	2.80391	-0.000148211
	2.80699	-0.000130783
	2.81007	-4.36015e-05
	2.81315	-0.00024125
	2.81623	-0.000171507
	2.81931	-0.000241273
	2.8224	-0.000183155
	2.82549	-0.000125038
	2.82857	-0.000142488
	2.83166	-0.000148312
	2.83475	-0.000177387
	2.83785	-3.0123e-06
	2.84094	-0.000229726
	2.84404	-0.000258801
	2.84713	-0.000235561
	2.85023	-0.000212321
	2.85333	-0.000299525
	2.85643	-0.000409981
	2.85954	-0.000293735
	2.86264	-0.000369314
	2.86575	-0.000380951
	2.86886	-0.000444904
	2.87197	-0.000415851
	2.87508	-0.000427488
	2.87819	-0.000415873
	2.88131	-0.000578645
	2.88442	-0.000479838
	2.88754	-0.000660048
	2.89066	-0.000543802
	2.89378	-0.000625193
	2.8969	-0.000427567
	2.90003	-0.000433391
	2.90315	-0.000543847
	2.90628	-0.000497356
	2.90941	-0.000375297
	2.91254	-0.000549694
	2.91567	-0.000445074
[truncated: 57,871 more rows]

[truncated: 11 more sheets: Supplementary Figure2, Supplementary Figure4, Supplementary Figure5, Supplementary Figure6, Supplementary Figure7, Supplementary Figure8a, Supplementary Figure8b, Supplementary Figure9, Supplementary Figure10, Supplementary Figure12, Supplementary Figure13]
